# Supplementary material for: 4-[4-Eth­oxy­carbonyl-5-(3,4-methyl­ene­dioxy­phen­yl)-3-oxocyclo­hex-1-en-1-yl]-3-phenyl­sydnone
Source: Acta Crystallogr Sect E Struct Rep Online. 2010 Aug 21;66(Pt 9):o2367–8. doi: 10.1107/S1600536810033106 (PMC3008016; doi:10.1107/S1600536810033106)
Supplement: Supplementary file 1 [file e-66-o2367-sup1.cif]

##############################################################################
###                                                                        ###
###        Electronic paper (Acta Crystallographica Section E)             ###
###                                                                        ###
##############################################################################
#                                                                            #
# This CIF contains the data in a paper accepted for publication in Acta     #
# Crystallographica Section E. It conforms to the requirements of Notes      #
# for Authors for Section E, and has been peer reviewed under the auspices   #
# of the IUCr Commission on Journals.                                        #
#                                                                            #
# Full details of the Crystallographic Information File format               #
# are given in the paper "The Crystallographic Information File (CIF):       #
# a New Standard Archive File for Crystallography" by S. R. Hall, F. H.      #
# Allen and I. D. Brown [Acta Cryst. (1991), A47, 655-685].                  #
#                                                                            #
# The current version of the core CIF dictionary is obtainable from          #
# ftp://ftp.iucr.org/pub/cif_core.dic. The current version number is 2.4.    #
#                                                                            #
# Software is freely available for graphical display of the structure(s) in  #
# this CIF.  For information consult the CIF home page http://www.iucr.org/  #
# cif/home.html                                                              #
#                                                                            #
# This file may be used for bona fide research purposes within the           #
# scientific community so long as proper attribution is given to the journal # 
# article from which it was obtained.                                        #
#                                                                            #
##############################################################################
                                             
data_global
_audit_creation_method     'form.cif (version 2.0)'
_journal_data_validation_number     ?
_journal_date_recd_electronic     2010-08-14
_journal_date_accepted     2010-08-17
_journal_name_full     'Acta Crystallographica, Section E'
_journal_year     2010
_journal_volume     66
_journal_issue      9
_journal_page_first     o2367
_journal_page_last     o2368
_journal_paper_category     QO
_journal_coeditor_code     CI5156
_publ_contact_author_name     'Prof. Fun, Hoong-Kun'
_publ_contact_author_address
;
      X-ray Crystallography Unit
      School of Physics
      Universiti Sains Malaysia
      11800 USM, Penang
      MALAYSIA
;
_publ_contact_author_email     'hkfun@usm.my'
_publ_contact_author_fax     '604 6579150'
_publ_contact_author_phone     '604 6533652'
_publ_section_title
;\
4-[4-Ethoxycarbonyl-5-(3,4-methylenedioxyphenyl)-3-oxocyclohex-1-en-1-yl]-3-\
phenylsydnone
;
loop_
    _publ_author_name
    _publ_author_footnote
    _publ_author_address
    'Hoong-Kun Fun'
;
      Thomson Reuters ResearcherID: A-3561-2009.
;
;
      X-ray Crystallography Unit
      School of Physics
      Universiti Sains Malaysia
      11800 USM, Penang
      Malaysia
;
    'Wan-Sin Loh'
;
      Thomson Reuters ResearcherID: C-7581-2009
;
;
      X-ray Crystallography Unit
      School of Physics
      Universiti Sains Malaysia
      11800 USM, Penang
      Malaysia
;
    'Nithinchandra' ?
;
      Department of Studies in Chemistry
      Mangalore University
      Mangalagangotri, Mangalore 574 199
      India
;
    'Balakrishna Kalluraya' ?
;
      Department of Studies in Chemistry
      Mangalore University
      Mangalagangotri, Mangalore 574 199
      India
;
    'Suresh P. Nayak' ?
;
      Department of Studies in Chemistry
      Mangalore University
      Mangalagangotri, Mangalore 574 199
      India
;
data_I
_audit_creation_method     SHELXL-97
_chemical_name_systematic
;
4-[4-Ethoxycarbonyl-5-(3,4-methylenedioxyphenyl)-
3-oxocyclohex-1-en-1-yl]-3-phenyl-1,2,3-oxadiazol-3-ium-5-olate
;
_chemical_name_common
;
4-[4-Ethoxycarbonyl-5-(3,4-methylenedioxyphenyl)-
3-oxocyclohex-1-en-1-yl]-3-phenylsydnone
;
_chemical_formula_moiety     'C24 H20 N2 O7'
_chemical_formula_sum     'C24 H20 N2 O7'
_chemical_formula_iupac     'C24 H20 N2 O7'
_chemical_formula_weight     448.42
_chemical_melting_point     ?
_symmetry_cell_setting     triclinic
_symmetry_space_group_name_H-M     'P -1'
_symmetry_space_group_name_Hall     '-P 1'
loop_
    _symmetry_equiv_pos_as_xyz
    'x, y, z'
    '-x, -y, -z'
_cell_length_a     8.8026(2)
_cell_length_b     11.5133(2)
_cell_length_c     11.6981(2)
_cell_angle_alpha     66.8600(10)
_cell_angle_beta     86.5450(10)
_cell_angle_gamma     71.1150(10)
_cell_volume     1028.44(4)
_cell_formula_units_Z     2
_cell_measurement_reflns_used     5688
_cell_measurement_theta_min     2.17
_cell_measurement_theta_max     30.23
_cell_measurement_temperature     100.00(10)
_exptl_crystal_description     Needle
_exptl_crystal_colour     colourless
_exptl_crystal_size_max     0.37
_exptl_crystal_size_mid     0.13
_exptl_crystal_size_min     0.06
_exptl_crystal_density_diffrn     1.448
_exptl_crystal_density_meas     ?
_exptl_crystal_density_method     'not measured'
_exptl_crystal_F_000     468
_exptl_absorpt_coefficient_mu     0.108
_exptl_absorpt_correction_type     multi-scan
_exptl_absorpt_process_details     '(<i>SADABS</i>; Bruker, 2009)'
_exptl_absorpt_correction_T_min     0.9617
_exptl_absorpt_correction_T_max     0.9938
_exptl_special_details
;
The crystal was placed in the cold stream of an Oxford Cryosystems Cobra
open-flow nitrogen cryostat (Cosier & Glazer, 1986) operating at 100.0(1) K.
;
_diffrn_ambient_temperature     100.00(10)
_diffrn_radiation_type     MoK\a
_diffrn_radiation_wavelength     0.71073
_diffrn_radiation_source     'fine-focus sealed tube'
_diffrn_radiation_monochromator     graphite
_diffrn_measurement_device_type
;
Bruker SMART APEXII CCD area-detector diffractometer
;
_diffrn_measurement_method     '\f and \w scans'
_diffrn_detector_area_resol_mean     ?
_diffrn_reflns_number     18550
_diffrn_reflns_av_R_equivalents     0.0347
_diffrn_reflns_av_sigmaI/netI     0.0364
_diffrn_reflns_theta_min     1.90
_diffrn_reflns_theta_max     27.50
_diffrn_reflns_theta_full     27.50
_diffrn_measured_fraction_theta_max     0.993
_diffrn_measured_fraction_theta_full     0.993
_diffrn_reflns_limit_h_min     -11
_diffrn_reflns_limit_h_max     11
_diffrn_reflns_limit_k_min     -14
_diffrn_reflns_limit_k_max     14
_diffrn_reflns_limit_l_min     -15
_diffrn_reflns_limit_l_max     15
_diffrn_standards_number     0
_diffrn_standards_interval_count     .
_diffrn_standards_interval_time     .
_diffrn_standards_decay_%     ?
_refine_special_details
;
Refinement of <i>F</i>^2^ against ALL reflections. The weighted <i>R</i>-factor
<i>wR</i> and goodness of fit <i>S</i> are based on <i>F</i>^2^, conventional
<i>R</i>-factors <i>R</i> are based on <i>F</i>, with <i>F</i> set to zero for
negative <i>F</i>^2^. The threshold expression of <i>F</i>^2^ >
\s(<i>F</i>^2^) is used only for calculating <i>R</i>-factors(gt) <i>etc</i>.
and is not relevant to the choice of reflections for refinement.
<i>R</i>-factors based on <i>F</i>^2^ are statistically about twice as large
as those based on <i>F</i>, and <i>R</i>- factors based on ALL data will be
even larger.
;
_reflns_number_total     4703
_reflns_number_gt     3710
_reflns_threshold_expression     I>2\s(I)
_refine_ls_structure_factor_coef     Fsqd
_refine_ls_matrix_type     full
_refine_ls_R_factor_all     0.0646
_refine_ls_R_factor_gt     0.0478
_refine_ls_wR_factor_gt     0.1098
_refine_ls_wR_factor_ref     0.1193
_refine_ls_goodness_of_fit_ref     1.034
_refine_ls_restrained_S_all     1.034
_refine_ls_number_reflns     4703
_refine_ls_number_parameters     299
_refine_ls_number_restraints     0
_refine_ls_hydrogen_treatment     constr
_refine_ls_weighting_scheme     calc
_refine_ls_weighting_details
         'calc w=1/[\s^2^(Fo^2^)+(0.0499P)^2^+0.6557P] where P=(Fo^2^+2Fc^2^)/3'
_atom_sites_solution_hydrogens     geom
_atom_sites_solution_primary     direct
_atom_sites_solution_secondary     difmap
_refine_ls_shift/su_max     0.001
_refine_ls_shift/su_max_lt     0.001
_refine_ls_shift/su_mean     0.000
_refine_diff_density_max     0.561
_refine_diff_density_min     -0.340
_refine_ls_extinction_method     none
_refine_ls_extinction_coef     ?
loop_
    _atom_type_symbol
    _atom_type_description
    _atom_type_scat_dispersion_real
    _atom_type_scat_dispersion_imag
    _atom_type_scat_source
    'C' 'C' 0.0033 0.0016
                         'International Tables Vol C Tables 4.2.6.8 and 6.1.1.4'
    'H' 'H' 0.0000 0.0000
                         'International Tables Vol C Tables 4.2.6.8 and 6.1.1.4'
    'N' 'N' 0.0061 0.0033
                         'International Tables Vol C Tables 4.2.6.8 and 6.1.1.4'
    'O' 'O' 0.0106 0.0060
                         'International Tables Vol C Tables 4.2.6.8 and 6.1.1.4'
_computing_data_collection     'APEX2 (Bruker, 2009)'
_computing_cell_refinement     'SAINT (Bruker, 2009)'
_computing_data_reduction     'SAINT (Bruker, 2009)'
_computing_structure_solution     'SHELXTL (Sheldrick, 2008)'
_computing_structure_refinement     'SHELXTL (Sheldrick, 2008)'
_computing_molecular_graphics     'SHELXTL (Sheldrick, 2008)'
_computing_publication_material
;
SHELXTL (Sheldrick, 2008) and PLATON (Spek, 2009)
;
loop_
    _atom_site_type_symbol
    _atom_site_label
    _atom_site_fract_x
    _atom_site_fract_y
    _atom_site_fract_z
    _atom_site_U_iso_or_equiv
    _atom_site_adp_type
    _atom_site_calc_flag
    _atom_site_refinement_flags
    _atom_site_occupancy
    _atom_site_disorder_assembly
    _atom_site_disorder_group
    O O1 0.54796(15) -0.47982(12) 0.24568(11) 0.0225(3) Uani d . 1 . .
    O O2 0.09931(15) 0.43102(12) 0.42387(11) 0.0228(3) Uani d . 1 . .
    O O3 0.34786(15) 0.29504(13) 0.53026(11) 0.0244(3) Uani d . 1 . .
    O O4 0.73361(16) 0.19987(13) 0.20782(12) 0.0263(3) Uani d . 1 . .
    O O5 0.63381(15) 0.31720(12) 0.00796(11) 0.0234(3) Uani d . 1 . .
    O O6 0.73888(15) -0.39479(12) 0.14030(12) 0.0249(3) Uani d . 1 . .
    O O7 0.79429(16) 0.03513(13) 0.01666(12) 0.0271(3) Uani d . 1 . .
    N N1 0.39657(17) -0.31654(14) 0.28604(13) 0.0175(3) Uani d . 1 . .
    N N2 0.41071(19) -0.43911(14) 0.30166(14) 0.0227(3) Uani d . 1 . .
    C C1 0.2822(2) -0.29087(18) 0.47181(16) 0.0219(4) Uani d . 1 . .
    H H1A 0.3768 -0.3542 0.5175 0.026 Uiso calc R 1 . .
    C C2 0.1577(2) -0.23095(19) 0.52984(17) 0.0255(4) Uani d . 1 . .
    H H2A 0.1680 -0.2536 0.6152 0.031 Uiso calc R 1 . .
    C C3 0.0177(2) -0.13688(19) 0.45938(19) 0.0279(4) Uani d . 1 . .
    H H3A -0.0658 -0.0963 0.4980 0.033 Uiso calc R 1 . .
    C C4 0.0010(2) -0.10279(19) 0.33208(18) 0.0277(4) Uani d . 1 . .
    H H4A -0.0935 -0.0395 0.2861 0.033 Uiso calc R 1 . .
    C C5 0.1236(2) -0.16201(18) 0.27268(16) 0.0231(4) Uani d . 1 . .
    H H5A 0.1129 -0.1404 0.1875 0.028 Uiso calc R 1 . .
    C C6 0.2628(2) -0.25450(16) 0.34455(15) 0.0181(3) Uani d . 1 . .
    C C7 0.6164(2) -0.37744(16) 0.19344(15) 0.0186(4) Uani d . 1 . .
    C C8 0.5132(2) -0.26951(16) 0.22242(15) 0.0165(3) Uani d . 1 . .
    C C9 0.5348(2) -0.14190(16) 0.19358(14) 0.0155(3) Uani d . 1 . .
    C C10 0.4237(2) -0.03949(16) 0.23803(15) 0.0161(3) Uani d . 1 . .
    H H10A 0.3924 -0.0853 0.3202 0.019 Uiso calc R 1 . .
    H H10B 0.3269 0.0099 0.1819 0.019 Uiso calc R 1 . .
    C C11 0.5027(2) 0.05872(17) 0.24418(16) 0.0196(4) Uani d . 1 . .
    H H11A 0.5949 0.0075 0.3064 0.023 Uiso calc R 1 . .
    C C12 0.5672(2) 0.12241(17) 0.11849(16) 0.0209(4) Uani d . 1 . .
    H H12A 0.4763 0.1728 0.0550 0.025 Uiso calc R 1 . .
    C C13 0.6849(2) 0.01333(18) 0.08194(16) 0.0200(4) Uani d . 1 . .
    C C14 0.6583(2) -0.11497(17) 0.12458(15) 0.0177(3) Uani d . 1 . .
    H H14A 0.7294 -0.1819 0.1035 0.021 Uiso calc R 1 . .
    C C15 0.3878(2) 0.16253(17) 0.28630(16) 0.0193(4) Uani d . 1 . .
    C C16 0.2380(2) 0.24512(18) 0.22215(16) 0.0225(4) Uani d . 1 . .
    H H16A 0.2090 0.2370 0.1512 0.027 Uiso calc R 1 . .
    C C17 0.1295(2) 0.34015(17) 0.26119(16) 0.0212(4) Uani d . 1 . .
    H H17A 0.0298 0.3947 0.2183 0.025 Uiso calc R 1 . .
    C C18 0.1795(2) 0.34732(16) 0.36599(15) 0.0180(4) Uani d . 1 . .
    C C19 0.1948(2) 0.38560(18) 0.53747(17) 0.0232(4) Uani d . 1 . .
    H H19A 0.1418 0.3407 0.6080 0.028 Uiso calc R 1 . .
    H H19B 0.2093 0.4608 0.5482 0.028 Uiso calc R 1 . .
    C C20 0.3280(2) 0.26646(17) 0.42936(16) 0.0190(4) Uani d . 1 . .
    C C21 0.4350(2) 0.17364(17) 0.39255(16) 0.0193(4) Uani d . 1 . .
    H H21A 0.5346 0.1204 0.4362 0.023 Uiso calc R 1 . .
    C C22 0.6534(2) 0.21628(17) 0.11888(16) 0.0187(4) Uani d . 1 . .
    C C23 0.7312(2) 0.40341(18) -0.00653(18) 0.0267(4) Uani d . 1 . .
    H H23A 0.7349 0.4177 0.0695 0.032 Uiso calc R 1 . .
    H H23B 0.6825 0.4896 -0.0740 0.032 Uiso calc R 1 . .
    C C24 0.8997(2) 0.3393(2) -0.0344(2) 0.0348(5) Uani d . 1 . .
    H H24A 0.9649 0.3929 -0.0374 0.052 Uiso calc R 1 . .
    H H24B 0.8965 0.3325 -0.1134 0.052 Uiso calc R 1 . .
    H H24C 0.9450 0.2516 0.0298 0.052 Uiso calc R 1 . .
loop_
    _atom_site_aniso_label
    _atom_site_aniso_U_11
    _atom_site_aniso_U_22
    _atom_site_aniso_U_33
    _atom_site_aniso_U_12
    _atom_site_aniso_U_13
    _atom_site_aniso_U_23
    O1 0.0288(7) 0.0144(6) 0.0231(6) -0.0049(5) 0.0041(5) -0.0082(5)
    O2 0.0216(6) 0.0217(6) 0.0233(6) 0.0021(5) 0.0006(5) -0.0142(5)
    O3 0.0209(7) 0.0281(7) 0.0225(6) 0.0006(5) -0.0002(5) -0.0150(5)
    O4 0.0303(7) 0.0250(7) 0.0251(7) -0.0094(6) 0.0006(5) -0.0109(5)
    O5 0.0281(7) 0.0187(6) 0.0231(6) -0.0081(5) 0.0003(5) -0.0076(5)
    O6 0.0263(7) 0.0211(7) 0.0299(7) -0.0048(5) 0.0064(5) -0.0158(5)
    O7 0.0295(7) 0.0278(7) 0.0315(7) -0.0141(6) 0.0156(6) -0.0175(6)
    N1 0.0233(8) 0.0134(7) 0.0153(7) -0.0058(6) 0.0011(5) -0.0052(5)
    N2 0.0304(9) 0.0148(7) 0.0217(7) -0.0066(6) 0.0047(6) -0.0069(6)
    C1 0.0248(9) 0.0215(9) 0.0191(8) -0.0096(7) 0.0013(7) -0.0061(7)
    C2 0.0312(10) 0.0313(10) 0.0212(9) -0.0166(9) 0.0083(7) -0.0134(8)
    C3 0.0280(10) 0.0265(10) 0.0360(11) -0.0117(8) 0.0134(8) -0.0185(8)
    C4 0.0237(10) 0.0201(9) 0.0345(10) -0.0037(8) 0.0019(8) -0.0087(8)
    C5 0.0281(10) 0.0198(9) 0.0193(8) -0.0082(8) 0.0008(7) -0.0053(7)
    C6 0.0221(9) 0.0152(8) 0.0200(8) -0.0087(7) 0.0053(7) -0.0085(6)
    C7 0.0246(9) 0.0138(8) 0.0166(8) -0.0040(7) -0.0021(7) -0.0062(6)
    C8 0.0190(8) 0.0156(8) 0.0150(8) -0.0039(7) 0.0010(6) -0.0074(6)
    C9 0.0185(8) 0.0149(8) 0.0125(7) -0.0032(6) -0.0018(6) -0.0062(6)
    C10 0.0179(8) 0.0141(8) 0.0167(8) -0.0044(6) 0.0029(6) -0.0073(6)
    C11 0.0216(9) 0.0179(8) 0.0210(8) -0.0062(7) 0.0035(7) -0.0099(7)
    C12 0.0238(9) 0.0194(9) 0.0214(9) -0.0073(7) 0.0028(7) -0.0101(7)
    C13 0.0225(9) 0.0232(9) 0.0188(8) -0.0086(7) 0.0044(7) -0.0122(7)
    C14 0.0200(8) 0.0175(8) 0.0172(8) -0.0032(7) 0.0023(6) -0.0109(6)
    C15 0.0199(9) 0.0152(8) 0.0237(9) -0.0068(7) 0.0083(7) -0.0086(7)
    C16 0.0287(10) 0.0235(9) 0.0203(8) -0.0105(8) 0.0051(7) -0.0127(7)
    C17 0.0220(9) 0.0183(9) 0.0211(9) -0.0046(7) 0.0013(7) -0.0070(7)
    C18 0.0199(9) 0.0129(8) 0.0207(8) -0.0036(7) 0.0070(7) -0.0081(6)
    C19 0.0234(9) 0.0227(9) 0.0235(9) -0.0024(7) 0.0021(7) -0.0132(7)
    C20 0.0212(9) 0.0164(8) 0.0195(8) -0.0063(7) 0.0043(7) -0.0075(6)
    C21 0.0179(8) 0.0151(8) 0.0225(9) -0.0033(7) 0.0041(7) -0.0071(7)
    C22 0.0187(8) 0.0175(8) 0.0210(8) -0.0038(7) 0.0051(7) -0.0108(7)
    C23 0.0346(11) 0.0187(9) 0.0287(10) -0.0136(8) 0.0014(8) -0.0071(7)
    C24 0.0315(11) 0.0345(12) 0.0395(12) -0.0176(9) 0.0060(9) -0.0107(9)
_geom_special_details
;
All e.s.d.'s (except the e.s.d. in the dihedral angle between two l.s. planes)
are estimated using the full covariance matrix. The cell e.s.d.'s are taken
into account individually in the estimation of e.s.d.'s in distances, angles
and torsion angles; correlations between e.s.d.'s in cell parameters are only
used when they are defined by crystal symmetry. An approximate (isotropic)
treatment of cell e.s.d.'s is used for estimating e.s.d.'s involving l.s.
planes.
;
loop_
    _geom_bond_atom_site_label_1
    _geom_bond_atom_site_label_2
    _geom_bond_site_symmetry_2
    _geom_bond_distance
    _geom_bond_publ_flag
    O1 N2 . 1.3739(19) ?
    O1 C7 . 1.405(2) ?
    O2 C18 . 1.379(2) ?
    O2 C19 . 1.432(2) ?
    O3 C20 . 1.378(2) ?
    O3 C19 . 1.434(2) ?
    O4 C22 . 1.210(2) ?
    O5 C22 . 1.333(2) ?
    O5 C23 . 1.466(2) ?
    O6 C7 . 1.211(2) ?
    O7 C13 . 1.221(2) ?
    N1 N2 . 1.314(2) ?
    N1 C8 . 1.361(2) ?
    N1 C6 . 1.452(2) ?
    C1 C6 . 1.384(2) ?
    C1 C2 . 1.388(3) ?
    C1 H1A . 0.93 ?
    C2 C3 . 1.389(3) ?
    C2 H2A . 0.93 ?
    C3 C4 . 1.387(3) ?
    C3 H3A . 0.93 ?
    C4 C5 . 1.385(3) ?
    C4 H4A . 0.93 ?
    C5 C6 . 1.385(2) ?
    C5 H5A . 0.9300 ?
    C7 C8 . 1.431(2) ?
    C8 C9 . 1.446(2) ?
    C9 C14 . 1.358(2) ?
    C9 C10 . 1.514(2) ?
    C10 C11 . 1.532(2) ?
    C10 H10A . 0.97 ?
    C10 H10B . 0.97 ?
    C11 C15 . 1.521(2) ?
    C11 C12 . 1.531(2) ?
    C11 H11A . 0.98 ?
    C12 C22 . 1.509(2) ?
    C12 C13 . 1.536(2) ?
    C12 H12A . 0.98 ?
    C13 C14 . 1.455(2) ?
    C14 H14A . 0.93 ?
    C15 C16 . 1.397(3) ?
    C15 C21 . 1.399(2) ?
    C16 C17 . 1.408(2) ?
    C16 H16A . 0.93 ?
    C17 C18 . 1.368(2) ?
    C17 H17A . 0.93 ?
    C18 C20 . 1.383(2) ?
    C19 H19A . 0.97 ?
    C19 H19B . 0.97 ?
    C20 C21 . 1.370(2) ?
    C21 H21A . 0.93 ?
    C23 C24 . 1.508(3) ?
    C23 H23A . 0.97 ?
    C23 H23B . 0.97 ?
    C24 H24A . 0.96 ?
    C24 H24B . 0.96 ?
    C24 H24C . 0.96 ?
loop_
    _geom_angle_atom_site_label_1
    _geom_angle_atom_site_label_2
    _geom_angle_atom_site_label_3
    _geom_angle_site_symmetry_1
    _geom_angle_site_symmetry_3
    _geom_angle
    _geom_angle_publ_flag
    N2 O1 C7 . . 110.82(12) ?
    C18 O2 C19 . . 105.46(13) ?
    C20 O3 C19 . . 105.33(13) ?
    C22 O5 C23 . . 115.58(14) ?
    N2 N1 C8 . . 115.22(14) ?
    N2 N1 C6 . . 114.75(14) ?
    C8 N1 C6 . . 129.96(14) ?
    N1 N2 O1 . . 104.74(13) ?
    C6 C1 C2 . . 118.67(17) ?
    C6 C1 H1A . . 120.7 ?
    C2 C1 H1A . . 120.7 ?
    C1 C2 C3 . . 119.48(17) ?
    C1 C2 H2A . . 120.3 ?
    C3 C2 H2A . . 120.3 ?
    C4 C3 C2 . . 120.67(18) ?
    C4 C3 H3A . . 119.7 ?
    C2 C3 H3A . . 119.7 ?
    C5 C4 C3 . . 120.66(18) ?
    C5 C4 H4A . . 119.7 ?
    C3 C4 H4A . . 119.7 ?
    C6 C5 C4 . . 117.67(17) ?
    C6 C5 H5A . . 121.2 ?
    C4 C5 H5A . . 121.2 ?
    C1 C6 C5 . . 122.84(16) ?
    C1 C6 N1 . . 117.38(15) ?
    C5 C6 N1 . . 119.77(15) ?
    O6 C7 O1 . . 120.52(15) ?
    O6 C7 C8 . . 134.77(16) ?
    O1 C7 C8 . . 104.70(14) ?
    N1 C8 C7 . . 104.51(14) ?
    N1 C8 C9 . . 128.77(15) ?
    C7 C8 C9 . . 126.68(15) ?
    C14 C9 C8 . . 118.32(15) ?
    C14 C9 C10 . . 120.05(15) ?
    C8 C9 C10 . . 121.62(14) ?
    C9 C10 C11 . . 112.31(14) ?
    C9 C10 H10A . . 109.1 ?
    C11 C10 H10A . . 109.1 ?
    C9 C10 H10B . . 109.1 ?
    C11 C10 H10B . . 109.1 ?
    H10A C10 H10B . . 107.9 ?
    C15 C11 C12 . . 112.34(14) ?
    C15 C11 C10 . . 111.42(14) ?
    C12 C11 C10 . . 109.94(14) ?
    C15 C11 H11A . . 107.6 ?
    C12 C11 H11A . . 107.6 ?
    C10 C11 H11A . . 107.6 ?
    C22 C12 C11 . . 113.06(14) ?
    C22 C12 C13 . . 108.19(14) ?
    C11 C12 C13 . . 110.07(14) ?
    C22 C12 H12A . . 108.5 ?
    C11 C12 H12A . . 108.5 ?
    C13 C12 H12A . . 108.5 ?
    O7 C13 C14 . . 121.36(16) ?
    O7 C13 C12 . . 120.91(16) ?
    C14 C13 C12 . . 117.71(15) ?
    C9 C14 C13 . . 123.30(16) ?
    C9 C14 H14A . . 118.4 ?
    C13 C14 H14A . . 118.4 ?
    C16 C15 C21 . . 119.99(16) ?
    C16 C15 C11 . . 121.71(16) ?
    C21 C15 C11 . . 118.30(15) ?
    C15 C16 C17 . . 122.31(16) ?
    C15 C16 H16A . . 118.8 ?
    C17 C16 H16A . . 118.8 ?
    C18 C17 C16 . . 115.96(16) ?
    C18 C17 H17A . . 122.0 ?
    C16 C17 H17A . . 122.0 ?
    C17 C18 O2 . . 128.32(16) ?
    C17 C18 C20 . . 121.97(16) ?
    O2 C18 C20 . . 109.71(15) ?
    O2 C19 O3 . . 107.89(13) ?
    O2 C19 H19A . . 110.1 ?
    O3 C19 H19A . . 110.1 ?
    O2 C19 H19B . . 110.1 ?
    O3 C19 H19B . . 110.1 ?
    H19A C19 H19B . . 108.4 ?
    C21 C20 O3 . . 127.31(16) ?
    C21 C20 C18 . . 122.79(16) ?
    O3 C20 C18 . . 109.90(15) ?
    C20 C21 C15 . . 116.97(16) ?
    C20 C21 H21A . . 121.5 ?
    C15 C21 H21A . . 121.5 ?
    O4 C22 O5 . . 124.34(16) ?
    O4 C22 C12 . . 124.18(16) ?
    O5 C22 C12 . . 111.46(14) ?
    O5 C23 C24 . . 109.97(15) ?
    O5 C23 H23A . . 109.7 ?
    C24 C23 H23A . . 109.7 ?
    O5 C23 H23B . . 109.7 ?
    C24 C23 H23B . . 109.7 ?
    H23A C23 H23B . . 108.2 ?
    C23 C24 H24A . . 109.5 ?
    C23 C24 H24B . . 109.5 ?
    H24A C24 H24B . . 109.5 ?
    C23 C24 H24C . . 109.5 ?
    H24A C24 H24C . . 109.5 ?
    H24B C24 H24C . . 109.5 ?
loop_
    _geom_torsion_atom_site_label_1
    _geom_torsion_atom_site_label_2
    _geom_torsion_atom_site_label_3
    _geom_torsion_atom_site_label_4
    _geom_torsion_site_symmetry_1
    _geom_torsion_site_symmetry_2
    _geom_torsion_site_symmetry_3
    _geom_torsion_site_symmetry_4
    _geom_torsion
    _geom_torsion_publ_flag
    C8 N1 N2 O1 . . . . 0.58(18) ?
    C6 N1 N2 O1 . . . . -176.69(13) ?
    C7 O1 N2 N1 . . . . -0.90(17) ?
    C6 C1 C2 C3 . . . . 0.1(3) ?
    C1 C2 C3 C4 . . . . 0.2(3) ?
    C2 C3 C4 C5 . . . . 0.1(3) ?
    C3 C4 C5 C6 . . . . -0.7(3) ?
    C2 C1 C6 C5 . . . . -0.8(3) ?
    C2 C1 C6 N1 . . . . 178.54(15) ?
    C4 C5 C6 C1 . . . . 1.1(3) ?
    C4 C5 C6 N1 . . . . -178.24(15) ?
    N2 N1 C6 C1 . . . . 78.33(19) ?
    C8 N1 C6 C1 . . . . -98.4(2) ?
    N2 N1 C6 C5 . . . . -102.29(18) ?
    C8 N1 C6 C5 . . . . 80.9(2) ?
    N2 O1 C7 O6 . . . . 179.69(15) ?
    N2 O1 C7 C8 . . . . 0.88(17) ?
    N2 N1 C8 C7 . . . . -0.05(19) ?
    C6 N1 C8 C7 . . . . 176.72(15) ?
    N2 N1 C8 C9 . . . . -177.79(16) ?
    C6 N1 C8 C9 . . . . -1.0(3) ?
    O6 C7 C8 N1 . . . . -179.06(19) ?
    O1 C7 C8 N1 . . . . -0.50(17) ?
    O6 C7 C8 C9 . . . . -1.3(3) ?
    O1 C7 C8 C9 . . . . 177.31(15) ?
    N1 C8 C9 C14 . . . . -177.80(16) ?
    C7 C8 C9 C14 . . . . 4.9(3) ?
    N1 C8 C9 C10 . . . . 2.0(3) ?
    C7 C8 C9 C10 . . . . -175.23(15) ?
    C14 C9 C10 C11 . . . . -23.1(2) ?
    C8 C9 C10 C11 . . . . 157.03(15) ?
    C9 C10 C11 C15 . . . . 178.75(14) ?
    C9 C10 C11 C12 . . . . 53.54(18) ?
    C15 C11 C12 C22 . . . . 57.8(2) ?
    C10 C11 C12 C22 . . . . -177.53(14) ?
    C15 C11 C12 C13 . . . . 178.89(14) ?
    C10 C11 C12 C13 . . . . -56.42(18) ?
    C22 C12 C13 O7 . . . . -27.4(2) ?
    C11 C12 C13 O7 . . . . -151.39(16) ?
    C22 C12 C13 C14 . . . . 154.41(15) ?
    C11 C12 C13 C14 . . . . 30.4(2) ?
    C8 C9 C14 C13 . . . . 175.29(15) ?
    C10 C9 C14 C13 . . . . -4.6(2) ?
    O7 C13 C14 C9 . . . . -177.63(16) ?
    C12 C13 C14 C9 . . . . 0.5(2) ?
    C12 C11 C15 C16 . . . . 66.7(2) ?
    C10 C11 C15 C16 . . . . -57.2(2) ?
    C12 C11 C15 C21 . . . . -113.64(17) ?
    C10 C11 C15 C21 . . . . 122.49(16) ?
    C21 C15 C16 C17 . . . . -0.7(3) ?
    C11 C15 C16 C17 . . . . 178.99(16) ?
    C15 C16 C17 C18 . . . . 0.2(3) ?
    C16 C17 C18 O2 . . . . 179.39(16) ?
    C16 C17 C18 C20 . . . . 0.3(3) ?
    C19 O2 C18 C17 . . . . 172.59(18) ?
    C19 O2 C18 C20 . . . . -8.19(18) ?
    C18 O2 C19 O3 . . . . 12.89(18) ?
    C20 O3 C19 O2 . . . . -12.72(18) ?
    C19 O3 C20 C21 . . . . -172.51(17) ?
    C19 O3 C20 C18 . . . . 7.75(18) ?
    C17 C18 C20 C21 . . . . -0.2(3) ?
    O2 C18 C20 C21 . . . . -179.48(15) ?
    C17 C18 C20 O3 . . . . 179.55(15) ?
    O2 C18 C20 O3 . . . . 0.27(19) ?
    O3 C20 C21 C15 . . . . 180.00(16) ?
    C18 C20 C21 C15 . . . . -0.3(3) ?
    C16 C15 C21 C20 . . . . 0.7(2) ?
    C11 C15 C21 C20 . . . . -178.98(15) ?
    C23 O5 C22 O4 . . . . 6.4(2) ?
    C23 O5 C22 C12 . . . . -171.70(14) ?
    C11 C12 C22 O4 . . . . 34.7(2) ?
    C13 C12 C22 O4 . . . . -87.5(2) ?
    C11 C12 C22 O5 . . . . -147.17(15) ?
    C13 C12 C22 O5 . . . . 90.67(17) ?
    C22 O5 C23 C24 . . . . 80.80(19) ?
loop_
    _geom_hbond_atom_site_label_D
    _geom_hbond_atom_site_label_H
    _geom_hbond_atom_site_label_A
    _geom_hbond_site_symmetry_A
    _geom_hbond_distance_DH
    _geom_hbond_distance_HA
    _geom_hbond_distance_DA
    _geom_hbond_angle_DHA
    _geom_hbond_publ_flag
    C4 H4A O4 1_455 0.93 2.49 3.304(3) 146 yes
    C5 H5A O7 2_655 0.93 2.44 3.258(2) 146 yes
    C14 H14A O6 . 0.93 2.29 2.998(2) 133 yes
    C10 H10A Cg1 1_555 0.97 2.48 3.570(2) 133 yes
