# Supplementary material for: 4-[4-Eth­oxy­carbonyl-5-(3,4-methyl­ene­dioxy­phen­yl)-3-oxocyclo­hex-1-en-1-yl]-3-phenyl­sydnone
Source: Acta Crystallogr Sect E Struct Rep Online. 2010 Aug 21;66(Pt 9):o2367–8. doi: 10.1107/S1600536810033106 (PMC3008016; doi:10.1107/S1600536810033106)
Supplement: Supplementary file 2 [file e-66-o2367-Isup2.hkl]

# 
# h,k,l, Fc-squared, Fo-squared, sigma(Fo-squared) and status flag 
# 
data_I
_shelx_title ' bk40m in P-1 (100K)' 
_shelx_refln_list_code          4 
_shelx_F_calc_maximum      145.50 
_exptl_crystal_F_000       468.00 
_reflns_d_resolution_high  0.7696 
 
loop_ 
 _symmetry_equiv_pos_as_xyz 
 'x, y, z' 
 '-x, -y, -z' 
 
_cell_length_a     8.8026 
_cell_length_b    11.5133 
_cell_length_c    11.6981 
_cell_angle_alpha  66.857 
_cell_angle_beta   86.545 
_cell_angle_gamma  71.115 
 
_shelx_F_squared_multiplier     1.000 
 
loop_ 
 _refln_index_h 
 _refln_index_k 
 _refln_index_l 
 _refln_F_squared_calc 
 _refln_F_squared_meas 
 _refln_F_squared_sigma 
 _refln_observed_status 
   1   0   0     6691.78     6331.19     61.26 o 
   2   0   0      492.14      525.09      6.64 o 
   3   0   0      104.32       91.20      2.77 o 
   4   0   0      102.11      122.89      3.61 o 
   5   0   0       12.41       25.55      1.89 o 
   6   0   0       21.99       19.33      1.91 o 
   7   0   0       25.51       28.29      2.60 o 
   8   0   0      130.15      137.30      8.84 o 
   9   0   0       23.95       18.81      5.53 o 
  10   0   0        1.36        6.43      4.49 o 
 -10   1   0        3.78        0.59      4.72 o 
  -9   1   0       50.95       53.19      7.73 o 
  -8   1   0      381.41      356.41     11.95 o 
  -7   1   0      178.81      180.00      6.50 o 
  -6   1   0      360.01      338.07      5.97 o 
  -5   1   0        0.07        1.62      1.15 o 
  -4   1   0       47.75       38.46      2.14 o 
  -3   1   0       51.81       69.98      2.59 o 
  -2   1   0      433.43      326.79      4.17 o 
  -1   1   0      497.18      454.58      4.31 o 
   0   1   0       20.16       13.82      0.42 o 
   1   1   0        6.66       -1.11      0.55 o 
   2   1   0      997.07      957.39     14.45 o 
   3   1   0       23.28       25.14      1.45 o 
   4   1   0     1020.90      962.82     11.15 o 
   5   1   0      170.60      179.38      3.94 o 
   6   1   0      192.93      197.98      4.86 o 
   7   1   0      166.71      164.74      4.85 o 
   8   1   0      143.57      148.33      6.23 o 
   9   1   0       50.61       50.45     12.72 o 
  10   1   0        0.46        2.59      4.76 o 
  11   1   0       42.25       53.22     13.54 o 
  -9   2   0       21.99       15.83      7.36 o 
  -8   2   0      145.51      168.06     10.96 o 
  -7   2   0        0.06        0.57      1.62 o 
  -6   2   0       23.39       20.98      2.24 o 
  -5   2   0       57.15       60.31      2.67 o 
  -4   2   0      261.23      222.09      5.64 o 
  -3   2   0       67.65       52.00      2.09 o 
  -2   2   0      117.69      134.86      2.55 o 
  -1   2   0      782.80      780.43      6.82 o 
   0   2   0     2844.02     2888.55     19.85 o 
   1   2   0     1538.79     1553.18     12.53 o 
   2   2   0     8940.01     8608.73    122.43 o 
   3   2   0     1345.09     1286.97     13.53 o 
   4   2   0       17.78       21.59      1.58 o 
   5   2   0       36.01       33.34      2.10 o 
   6   2   0      141.08      134.05      3.98 o 
   7   2   0       68.78       74.55      3.61 o 
   8   2   0      230.39      217.43      7.96 o 
   9   2   0       55.21       70.50      8.46 o 
  10   2   0      219.36      216.46     12.78 o 
  11   2   0        9.47       13.66      6.48 o 
  -9   3   0       13.79       15.64      8.31 o 
  -8   3   0        4.39        9.61      3.77 o 
  -7   3   0      304.13      315.10      9.02 o 
  -6   3   0       13.40       14.57      2.25 o 
  -5   3   0        8.02        4.55      1.26 o 
  -4   3   0       35.84       41.24      2.32 o 
  -3   3   0        2.59        1.17      0.94 o 
  -2   3   0      334.24      332.27      4.01 o 
  -1   3   0      772.51      796.95      6.97 o 
   0   3   0      531.80      499.71      4.72 o 
   1   3   0      356.30      324.65      3.79 o 
   2   3   0     4835.82     4796.55     40.26 o 
   3   3   0      195.51      182.21      3.41 o 
   4   3   0     1345.85     1239.18     13.78 o 
   5   3   0       87.57       70.38      2.62 o 
   6   3   0      205.04      216.06      4.75 o 
   7   3   0       82.00       77.14      3.53 o 
   8   3   0        0.83        4.29      1.85 o 
   9   3   0      218.38      217.91     11.99 o 
  10   3   0      504.92      499.26     26.16 o 
  11   3   0       11.01        8.03      5.85 o 
  -9   4   0       50.52       58.28     12.91 o 
  -8   4   0       15.42       16.78      7.92 o 
  -7   4   0        1.93        1.23      2.73 o 
  -6   4   0        3.16        4.22      1.86 o 
  -5   4   0      665.14      658.50     10.59 o 
  -4   4   0      420.78      428.48      8.38 o 
  -3   4   0      328.23      298.38      4.80 o 
  -2   4   0       96.30       99.25      2.34 o 
  -1   4   0      921.57      946.05      7.99 o 
   0   4   0      196.14      176.45      2.35 o 
   1   4   0      258.30      246.65      3.14 o 
   2   4   0     1896.23     2056.10     18.63 o 
   3   4   0      469.78      486.64      6.07 o 
   4   4   0       27.65       22.81      1.56 o 
   5   4   0       13.48        7.87      1.64 o 
   6   4   0      126.93      132.77      3.89 o 
   7   4   0      275.92      300.88      6.19 o 
   8   4   0      166.36      176.14      6.78 o 
   9   4   0       90.25       93.86      9.48 o 
  10   4   0       67.99       85.81     16.55 o 
  11   4   0        0.83        5.32      5.25 o 
  -8   5   0      103.07       96.93     15.95 o 
  -7   5   0        0.04       -2.87      4.45 o 
  -6   5   0      279.00      277.49      8.53 o 
  -5   5   0        0.05       -1.07      1.58 o 
  -4   5   0      551.12      534.07      7.63 o 
  -3   5   0        6.06        6.44      1.24 o 
  -2   5   0      417.62      397.72      4.80 o 
  -1   5   0        4.87        4.01      0.75 o 
   0   5   0        7.25        1.69      0.62 o 
   1   5   0     1574.91     1760.52     13.79 o 
   2   5   0     3094.29     3373.23     24.63 o 
   3   5   0      624.77      581.44      6.60 o 
   4   5   0      241.43      232.17      4.17 o 
   5   5   0       16.26       15.49      1.57 o 
   6   5   0      208.90      199.46      4.59 o 
   7   5   0      123.37      116.43      4.14 o 
   8   5   0      122.57      118.37      9.44 o 
   9   5   0      114.08       97.89     11.72 o 
  10   5   0       24.77       10.31      4.76 o 
  11   5   0       11.56       11.70      5.84 o 
  -8   6   0       79.95       56.73     13.01 o 
  -7   6   0       20.41       23.58      9.13 o 
  -6   6   0       39.27       37.36      6.75 o 
  -5   6   0      113.84      107.79      6.17 o 
  -4   6   0      693.25      684.67     10.84 o 
  -3   6   0       10.39        7.52      1.21 o 
  -2   6   0      228.70      222.24      3.64 o 
  -1   6   0      322.74      296.40      4.03 o 
   0   6   0       40.07       38.51      1.58 o 
   1   6   0        1.58        1.15      0.59 o 
   2   6   0      135.68      133.11      2.51 o 
   3   6   0       58.57       69.87      2.27 o 
   4   6   0      561.69      618.53      7.40 o 
   5   6   0       10.45       11.44      1.40 o 
   6   6   0       56.79       52.58      2.81 o 
   7   6   0      315.17      322.94      6.46 o 
   8   6   0      641.13      632.58     13.62 o 
   9   6   0       70.09       67.22      6.42 o 
  10   6   0       19.57       12.23      7.47 o 
  11   6   0       22.36       15.56      6.37 o 
  -7   7   0       26.51       27.98     10.29 o 
  -6   7   0      135.41      147.15     18.00 o 
  -5   7   0        0.90       -0.17      3.40 o 
  -4   7   0       33.26       30.77      4.05 o 
  -3   7   0      279.04      269.89      5.07 o 
  -2   7   0      184.33      183.66      3.88 o 
  -1   7   0      845.30      831.67      8.68 o 
   0   7   0      266.77      265.19      3.86 o 
   1   7   0      176.65      175.26      3.41 o 
   2   7   0       12.57       15.49      1.17 o 
   3   7   0      153.77      172.46      3.26 o 
   4   7   0        7.15       11.42      1.31 o 
   5   7   0      143.93      172.68      3.78 o 
   6   7   0      136.41      128.94      3.68 o 
   7   7   0       20.21       15.23      2.68 o 
   8   7   0       77.82       98.33      8.36 o 
   9   7   0        0.73        6.58      4.79 o 
  10   7   0       31.53       39.47     11.97 o 
  11   7   0       14.23       31.03     10.31 o 
  -6   8   0      126.11      149.61     18.83 o 
  -5   8   0        1.94        4.67      4.34 o 
  -4   8   0      322.91      321.89     13.97 o 
  -3   8   0       30.94       25.12      2.63 o 
  -2   8   0      307.33      298.67      5.37 o 
  -1   8   0       20.49       36.34      2.24 o 
   0   8   0        7.58        9.36      1.16 o 
   1   8   0       21.25       27.82      1.61 o 
   2   8   0       66.89       65.66      2.23 o 
   3   8   0       90.18       89.47      2.91 o 
   4   8   0      133.49      145.43      3.53 o 
   5   8   0       51.68       61.94      3.46 o 
   6   8   0       39.15       43.20      3.78 o 
   7   8   0       48.11       48.61      4.98 o 
   8   8   0        1.70        5.80      4.13 o 
   9   8   0        1.43        5.18      5.65 o 
  -5   9   0        7.97        0.62      7.23 o 
  -4   9   0      240.54      253.69     13.14 o 
  -3   9   0       35.62       29.70      5.83 o 
  -2   9   0       78.34       77.36      6.22 o 
  -1   9   0      353.79      342.05      6.17 o 
   0   9   0        7.05        5.91      1.63 o 
   1   9   0       45.20       47.52      3.13 o 
   2   9   0      257.62      271.10      6.10 o 
   3   9   0       65.16       59.38      6.18 o 
   4   9   0      217.39      203.77      6.08 o 
   5   9   0       15.10        8.08      6.86 o 
   6   9   0       21.89       20.22      3.67 o 
   7   9   0       18.47       12.30      4.71 o 
   8   9   0        3.69        4.54      4.48 o 
   9   9   0        0.58        7.85      4.83 o 
  10   9   0       69.22       83.50     13.64 o 
  -4  10   0      153.67      150.40     18.11 o 
  -3  10   0       44.18       37.99      6.68 o 
  -2  10   0      106.25      114.06      8.79 o 
  -1  10   0      297.22      299.81     13.83 o 
   0  10   0       17.77       17.92      4.70 o 
   1  10   0      180.43      178.45      6.89 o 
   2  10   0     1207.56     1136.93     19.22 o 
   3  10   0     1421.45     1300.01     21.11 o 
   4  10   0       71.56       64.52      5.78 o 
   5  10   0        0.12       -1.48      2.38 o 
   6  10   0      101.83      100.55     20.99 o 
   7  10   0       40.91       46.77      7.31 o 
   8  10   0        3.68        7.52      5.18 o 
   9  10   0       35.53       26.15      6.52 o 
  10  10   0       13.69       15.50      8.63 o 
  -2  11   0        6.39        8.05     10.60 o 
  -1  11   0        2.03       10.86      5.19 o 
   0  11   0       63.97       65.06     15.22 o 
   1  11   0       46.14       44.81      5.61 o 
   2  11   0        1.82       18.95     12.77 o 
   3  11   0        1.47       17.82      4.97 o 
   4  11   0        0.02       -0.15      5.94 o 
   5  11   0       11.54       13.41      5.40 o 
   6  11   0        1.47        3.25     10.28 o 
   7  11   0        7.65       17.79      5.99 o 
   8  11   0        0.74        1.58      4.54 o 
   9  11   0       11.88       -0.86      5.36 o 
  -2  12   0        3.31        4.68      8.52 o 
  -1  12   0       73.74       74.58     14.96 o 
   0  12   0        0.25        4.51      5.29 o 
   1  12   0       26.52       35.07      7.24 o 
   2  12   0       16.15       16.14      8.84 o 
   3  12   0      110.65      117.15     11.41 o 
   4  12   0      102.15       83.44     13.43 o 
   5  12   0       62.57       57.81      8.72 o 
   6  12   0       68.78       83.60     27.06 o 
   7  12   0        1.11       -2.56      4.90 o 
   8  12   0       35.70       34.73      8.41 o 
   0  13   0       11.35       -2.02      8.54 o 
   1  13   0        9.51        3.12      9.51 o 
   2  13   0        4.14        2.24      8.48 o 
   3  13   0        6.98       -1.09      6.50 o 
   4  13   0        1.97       -8.29      5.94 o 
   5  13   0        5.74        4.46      6.16 o 
   6  13   0        2.87        4.81      7.79 o 
   7  13   0       21.63       17.64     16.19 o 
  -5 -13   1       25.16       22.87      9.80 o 
  -4 -13   1       13.03       13.82      5.86 o 
  -3 -13   1       32.81       27.88      7.30 o 
  -2 -13   1       21.20       13.25      8.80 o 
  -7 -12   1        8.60       15.75      7.25 o 
  -6 -12   1       51.97       45.01      9.53 o 
  -5 -12   1       29.60        5.83      7.77 o 
  -4 -12   1        5.58       -0.89      4.75 o 
  -3 -12   1       26.85       43.00      7.55 o 
  -2 -12   1        2.91       -0.21      5.73 o 
  -1 -12   1      338.76      335.04     21.70 o 
   0 -12   1        3.80        4.46      5.25 o 
   1 -12   1      110.81      110.32     11.77 o 
  -9 -11   1        0.02        5.62      5.40 o 
  -8 -11   1       21.66       26.85      7.02 o 
  -7 -11   1      204.34      235.57     13.89 o 
  -6 -11   1        0.20       -2.25      4.30 o 
  -5 -11   1       28.95       29.68     10.06 o 
  -4 -11   1       13.10        9.74      4.32 o 
  -3 -11   1       38.02       45.44      7.18 o 
  -2 -11   1        0.15        1.30      3.01 o 
  -1 -11   1      139.35      166.31      7.60 o 
   0 -11   1      411.05      433.87     17.67 o 
   1 -11   1       25.92       28.23     11.18 o 
   2 -11   1       12.22       16.10     12.08 o 
  -9 -10   1       14.65        5.16      5.24 o 
  -8 -10   1       12.27       13.93      6.78 o 
  -7 -10   1       25.75       34.41      8.39 o 
  -6 -10   1        9.08        6.05      2.97 o 
  -5 -10   1       93.50      110.97     10.78 o 
  -4 -10   1       38.70       51.08      5.09 o 
  -3 -10   1        0.08       -0.86      1.70 o 
  -2 -10   1       40.83       49.45      4.38 o 
  -1 -10   1      138.93      144.62      5.74 o 
   0 -10   1      142.24      142.09      6.36 o 
   1 -10   1      201.32      200.07      8.71 o 
   2 -10   1       81.35       95.41      9.88 o 
   3 -10   1        5.68       -4.49      5.12 o 
   4 -10   1        9.70       15.61      7.56 o 
 -10  -9   1        0.00        6.29      6.93 o 
  -9  -9   1        6.48       14.32      7.51 o 
  -8  -9   1       34.40       28.23      6.32 o 
  -7  -9   1       32.85       30.46      4.53 o 
  -6  -9   1       47.70       44.22      4.31 o 
  -5  -9   1       94.22       87.69      5.75 o 
  -4  -9   1      737.30      684.18     22.80 o 
  -3  -9   1      114.67      118.55      6.22 o 
  -2  -9   1        0.11       -1.28      1.62 o 
  -1  -9   1       12.78       11.09      2.60 o 
   0  -9   1        0.01        1.27      1.93 o 
   1  -9   1        0.70        3.75      1.68 o 
   2  -9   1      284.44      277.73      9.36 o 
   3  -9   1      229.23      228.04     11.13 o 
   4  -9   1        2.11       -0.93      7.98 o 
   5  -9   1        0.97        4.97      4.99 o 
 -10  -8   1       46.52       31.43      7.19 o 
  -9  -8   1       51.71       61.26     10.71 o 
  -8  -8   1      160.01      168.35     14.41 o 
  -7  -8   1       34.55       29.81      4.93 o 
  -6  -8   1        2.55        0.99      1.51 o 
  -5  -8   1       10.70        8.35      2.20 o 
  -4  -8   1        7.81        9.84      2.12 o 
  -3  -8   1      339.46      309.58     11.01 o 
  -2  -8   1      604.57      617.83     10.04 o 
  -1  -8   1      145.17      150.08      4.60 o 
   0  -8   1       29.05       38.10      2.76 o 
   1  -8   1       69.93       67.02      3.15 o 
   2  -8   1        2.84        3.73      1.41 o 
   3  -8   1      846.01      825.97     10.50 o 
   4  -8   1      144.51      139.94      8.50 o 
   5  -8   1        8.32        6.64      4.72 o 
   6  -8   1       71.54       92.48     10.85 o 
 -11  -7   1        6.37        5.31      8.98 o 
 -10  -7   1        4.93       18.32      5.39 o 
  -9  -7   1       68.74       81.32     11.77 o 
  -8  -7   1       25.59       15.19      4.49 o 
  -7  -7   1      167.46      157.82      7.01 o 
  -6  -7   1      475.78      448.36     12.32 o 
  -5  -7   1       15.26       18.10      2.33 o 
  -4  -7   1      364.14      333.92      5.58 o 
  -3  -7   1        0.04        1.63      0.75 o 
  -2  -7   1      500.59      523.80      6.14 o 
  -1  -7   1      777.18      788.26      7.83 o 
   0  -7   1       15.14       23.38      2.34 o 
   1  -7   1      385.01      374.02      5.95 o 
   2  -7   1        2.75        5.41      1.38 o 
   3  -7   1      162.61      151.11      3.89 o 
   4  -7   1       80.83       87.37      4.60 o 
   5  -7   1        7.54        9.15      3.41 o 
   6  -7   1       15.33        7.00      5.79 o 
   7  -7   1       62.96       76.80     10.09 o 
 -11  -6   1      124.07      105.32     16.93 o 
 -10  -6   1       10.23       19.51      8.61 o 
  -9  -6   1        0.03        2.68      4.16 o 
  -8  -6   1      112.76      111.73      7.03 o 
  -7  -6   1       19.59       20.16      2.61 o 
  -6  -6   1      417.05      438.69      7.71 o 
  -5  -6   1      420.02      409.75      6.78 o 
  -4  -6   1      107.46      112.90      3.02 o 
  -3  -6   1        5.24        8.24      1.39 o 
  -2  -6   1      348.05      322.88      4.50 o 
  -1  -6   1       40.27       46.84      2.06 o 
   0  -6   1     1392.89     1454.98     12.52 o 
   1  -6   1      182.07      205.77      3.53 o 
   2  -6   1       25.86       31.72      2.02 o 
   3  -6   1        0.07        1.77      1.11 o 
   4  -6   1       54.74       61.40      3.40 o 
   5  -6   1       27.41       20.30      3.74 o 
   6  -6   1       67.96       63.62      8.18 o 
   7  -6   1       49.23       60.13      8.87 o 
 -11  -5   1        2.12       -2.76      4.81 o 
 -10  -5   1      112.19      117.23     10.74 o 
  -9  -5   1        1.18        1.11      4.33 o 
  -8  -5   1       34.21       26.49      3.24 o 
  -7  -5   1       54.79       50.11      4.77 o 
  -6  -5   1      139.98      145.62      3.80 o 
  -5  -5   1      265.60      247.19      7.22 o 
  -4  -5   1      616.22      650.92      7.96 o 
  -3  -5   1     2412.80     2534.06     23.17 o 
  -2  -5   1     1198.36     1341.78     12.39 o 
  -1  -5   1        4.17        4.67      0.67 o 
   0  -5   1      252.44      246.41      3.27 o 
   1  -5   1      589.64      639.29      6.63 o 
   2  -5   1      459.75      432.42      5.37 o 
   3  -5   1       60.67       67.70      2.67 o 
   4  -5   1      182.95      169.24      5.79 o 
   5  -5   1      212.66      197.59      6.11 o 
   6  -5   1      144.55      126.32      6.66 o 
   7  -5   1      221.56      225.11     10.28 o 
   8  -5   1      388.62      434.59     18.41 o 
 -11  -4   1      107.60      107.11     15.64 o 
 -10  -4   1       92.57      103.99     15.78 o 
  -9  -4   1       78.49       79.54      6.65 o 
  -8  -4   1      152.87      156.72      5.85 o 
  -7  -4   1       41.57       45.05      3.34 o 
  -6  -4   1     1492.23     1504.05     17.49 o 
  -5  -4   1       23.69       23.12      2.54 o 
  -4  -4   1       85.86       86.80      3.15 o 
  -3  -4   1     2296.44     2269.55     22.59 o 
  -2  -4   1       26.91       39.75      1.69 o 
  -1  -4   1     1780.60     1908.95     15.96 o 
   0  -4   1      313.13      327.25      3.51 o 
   1  -4   1        3.91       10.99      0.94 o 
   2  -4   1      889.32      909.97      8.61 o 
   3  -4   1      163.86      166.82      3.16 o 
   4  -4   1       71.70       69.33      3.37 o 
   5  -4   1       59.76       65.66      4.67 o 
   6  -4   1        1.38        2.84      2.13 o 
   7  -4   1        9.92        7.24      2.30 o 
   8  -4   1        1.69        1.35      3.21 o 
   9  -4   1        0.44       -4.93      6.29 o 
 -11  -3   1       11.19        7.71     10.82 o 
 -10  -3   1       28.92       27.16      6.47 o 
  -9  -3   1      118.52      104.90     10.02 o 
  -8  -3   1       81.65       82.86      5.11 o 
  -7  -3   1       16.10       17.96      2.08 o 
  -6  -3   1      334.02      333.64      6.18 o 
  -5  -3   1      126.84      124.59      3.37 o 
  -4  -3   1      891.35      905.27     10.77 o 
  -3  -3   1     1109.78     1148.95     14.97 o 
  -2  -3   1     4928.04     4991.49     45.05 o 
  -1  -3   1     2637.93     2494.10     19.88 o 
   0  -3   1      292.15      268.23      3.35 o 
   1  -3   1       40.56       42.02      1.51 o 
   2  -3   1       79.14       87.31      1.97 o 
   3  -3   1      104.67       82.91      2.49 o 
   4  -3   1      405.69      436.54      6.32 o 
   5  -3   1      721.78      733.42     12.51 o 
   6  -3   1      173.48      182.21      5.80 o 
   7  -3   1       36.81       36.46      4.09 o 
   8  -3   1        1.32        2.68      4.31 o 
   9  -3   1        1.66        2.22      4.83 o 
 -11  -2   1       60.35       51.59      8.91 o 
 -10  -2   1        0.69        4.96      6.09 o 
  -9  -2   1      341.66      365.57     15.64 o 
  -8  -2   1       13.41       12.72      2.38 o 
  -7  -2   1        0.57        0.77      1.51 o 
  -6  -2   1      112.60      127.24      3.70 o 
  -5  -2   1      597.43      632.16      8.67 o 
  -4  -2   1       46.20       33.99      1.92 o 
  -3  -2   1       71.90       76.14      3.07 o 
  -2  -2   1     6258.08     6129.71     77.57 o 
  -1  -2   1    14455.61    13747.50    266.86 o 
   0  -2   1     3861.49     3841.04     29.46 o 
   1  -2   1      600.00      595.92      5.50 o 
   2  -2   1      314.55      346.39      4.34 o 
   3  -2   1      345.76      411.25      5.77 o 
   4  -2   1      297.39      280.59      5.74 o 
   5  -2   1        1.70        1.49      1.24 o 
   6  -2   1       22.41       30.26      3.68 o 
   7  -2   1       40.64       42.06      4.04 o 
   8  -2   1      151.14      167.73      8.95 o 
   9  -2   1       46.02       48.87      7.51 o 
  10  -2   1        0.61       11.77      8.02 o 
 -11  -1   1       43.03       47.84      8.51 o 
 -10  -1   1        4.99       10.36      5.64 o 
  -9  -1   1       39.14       34.10      6.61 o 
  -8  -1   1      898.94      910.74     19.10 o 
  -7  -1   1       99.89       83.74      3.36 o 
  -6  -1   1      205.21      201.31      5.85 o 
  -5  -1   1       28.21       17.76      1.66 o 
  -4  -1   1      299.02      341.77      5.34 o 
  -3  -1   1        0.25        1.02      0.93 o 
  -2  -1   1     6244.20     6194.04     61.42 o 
  -1  -1   1      740.96      695.03      7.36 o 
   0  -1   1      235.50      283.17      2.49 o 
   1  -1   1      416.24      376.28      4.32 o 
   2  -1   1      393.72      437.78      5.66 o 
   3  -1   1     1701.71     1757.64     22.14 o 
   4  -1   1       90.04       98.37      2.98 o 
   5  -1   1       47.78       58.58      2.90 o 
   6  -1   1       10.32       10.57      1.77 o 
   7  -1   1       83.88       80.84      5.99 o 
   8  -1   1       27.67       29.95      4.27 o 
   9  -1   1       82.88       92.44      9.78 o 
  10  -1   1        6.21       16.22      5.74 o 
 -10   0   1       32.17       12.02      6.77 o 
  -9   0   1       74.49       76.68      9.22 o 
  -8   0   1      260.77      245.57     14.38 o 
  -7   0   1      834.25      842.85     12.19 o 
  -6   0   1        1.43        1.55      1.11 o 
  -5   0   1      330.36      310.81      5.17 o 
  -4   0   1       10.67       10.89      1.14 o 
  -3   0   1     1425.24     1351.35     14.06 o 
  -2   0   1       97.19       94.18      1.96 o 
  -1   0   1      477.77      456.77      4.18 o 
   0   0   1       41.07       30.19      1.19 o 
   1   0   1     2458.42     2274.75     27.70 o 
   2   0   1     2533.22     2460.14     25.29 o 
   3   0   1      408.89      482.41      7.52 o 
   4   0   1      328.51      339.15      5.46 o 
   5   0   1       12.69        8.66      1.19 o 
   6   0   1      252.83      221.71      4.79 o 
   7   0   1       82.48       65.84      4.80 o 
   8   0   1       74.01       87.50      8.83 o 
   9   0   1       89.30       94.30      8.05 o 
  10   0   1      157.60      173.81     14.02 o 
 -10   1   1       16.61       21.38      6.48 o 
  -9   1   1       88.87       80.31      9.05 o 
  -8   1   1       91.91      106.38     10.31 o 
  -7   1   1      137.97      136.41      4.76 o 
  -6   1   1        6.44        8.84      2.28 o 
  -5   1   1      581.07      625.78      8.92 o 
  -4   1   1      645.47      635.67      8.42 o 
  -3   1   1     1293.83     1306.89     12.87 o 
  -2   1   1      169.64      177.74      3.00 o 
  -1   1   1     4035.96     3895.52     33.94 o 
   0   1   1     1448.02     1371.19     31.04 o 
   1   1   1      284.08      248.96      2.44 o 
   2   1   1        0.09        1.33      0.53 o 
   3   1   1      148.64      143.09      2.79 o 
   4   1   1       55.54       83.46      2.35 o 
   5   1   1      599.86      735.48      9.87 o 
   6   1   1      207.02      228.17      5.17 o 
   7   1   1       14.61       11.39      2.61 o 
   8   1   1      504.12      501.85     13.54 o 
   9   1   1       17.37       12.84      6.31 o 
  10   1   1      118.53      129.53     21.99 o 
 -10   2   1       42.08       35.42     10.61 o 
  -9   2   1      128.16      121.69     11.16 o 
  -8   2   1      270.20      262.62     20.14 o 
  -7   2   1      195.68      220.34      9.34 o 
  -6   2   1      911.23      915.98     12.60 o 
  -5   2   1      703.11      691.31      9.13 o 
  -4   2   1      428.41      399.66      6.25 o 
  -3   2   1      103.38      118.96      2.47 o 
  -2   2   1       45.40       45.31      1.55 o 
  -1   2   1     3060.41     2895.14     21.88 o 
   0   2   1      307.85      308.54      3.89 o 
   1   2   1     2630.79     2626.61     19.36 o 
   2   2   1     3015.48     2925.55     25.29 o 
   3   2   1      357.04      398.22      5.68 o 
   4   2   1      374.18      337.16      5.14 o 
   5   2   1      170.37      121.44      3.13 o 
   6   2   1      527.80      577.24      8.47 o 
   7   2   1        7.29        2.97      2.84 o 
   8   2   1        3.69        5.31      2.41 o 
   9   2   1       90.29       91.26      7.90 o 
  10   2   1        0.02        3.26      6.30 o 
  11   2   1        4.09        7.86      5.61 o 
  -8   3   1        5.80       20.42      6.72 o 
  -7   3   1      323.69      298.17     23.64 o 
  -6   3   1      167.70      169.15      4.60 o 
  -5   3   1      219.65      233.09      4.90 o 
  -4   3   1        9.32       15.78      1.41 o 
  -3   3   1      869.34      879.69      9.92 o 
  -2   3   1     2667.90     2745.45     21.94 o 
  -1   3   1       58.37       77.74      1.77 o 
   0   3   1     3761.39     3762.89     26.42 o 
   1   3   1      492.22      475.21      4.86 o 
   2   3   1     3048.30     2867.28     23.25 o 
   3   3   1       67.71       59.77      1.87 o 
   4   3   1      107.31       93.47      2.74 o 
   5   3   1      780.00      732.01      9.53 o 
   6   3   1      152.78      131.86      3.66 o 
   7   3   1       16.98       19.07      2.24 o 
   8   3   1      113.84      122.12      6.09 o 
   9   3   1        0.00        2.18      5.34 o 
  10   3   1       15.36       16.11      9.19 o 
  11   3   1       87.61      108.31     12.14 o 
  -9   4   1        0.04       -6.79      6.33 o 
  -8   4   1        0.41       -9.43      4.72 o 
  -7   4   1      167.30      160.06     10.62 o 
  -6   4   1       39.65       46.46      3.76 o 
  -5   4   1     1446.23     1395.53     14.69 o 
  -4   4   1       41.59       42.22      2.43 o 
  -3   4   1       33.52       35.89      2.04 o 
  -2   4   1       20.94       24.39      1.32 o 
  -1   4   1       86.19       87.39      2.02 o 
   0   4   1        7.17        5.15      0.67 o 
   1   4   1      429.56      431.42      4.44 o 
   2   4   1      769.51      877.31      8.48 o 
   3   4   1     2194.09     2170.62     18.62 o 
   4   4   1       24.60       40.83      1.98 o 
   5   4   1        4.22        5.52      1.25 o 
   6   4   1       52.58       45.13      2.65 o 
   7   4   1       67.04       77.12      3.67 o 
   8   4   1       97.02      110.97      6.19 o 
   9   4   1       22.96       27.25      5.51 o 
  10   4   1      127.67      146.44     29.22 o 
  11   4   1       46.42       30.36      7.42 o 
  -8   5   1        2.52        7.40      7.15 o 
  -7   5   1      265.01      273.68     20.20 o 
  -6   5   1      111.49      113.96      8.28 o 
  -5   5   1       70.42       58.19      3.20 o 
  -4   5   1       98.10       85.09      3.53 o 
  -3   5   1     1319.10     1263.90     13.10 o 
  -2   5   1      103.22      106.27      2.30 o 
  -1   5   1     1089.38     1075.26      9.04 o 
   0   5   1      472.70      464.21      4.89 o 
   1   5   1        0.22        0.84      0.55 o 
   2   5   1      455.72      485.59      5.35 o 
   3   5   1      103.97       99.94      3.24 o 
   4   5   1     2887.72     3010.02     25.64 o 
   5   5   1        2.73        5.04      1.12 o 
   6   5   1       13.51       14.55      1.66 o 
   7   5   1      160.55      177.45      4.78 o 
   8   5   1        6.86        9.39      2.29 o 
   9   5   1       20.11       24.44      7.67 o 
  10   5   1        0.15        4.34      5.73 o 
  11   5   1       40.90       60.13     11.86 o 
  -8   6   1        0.99       -0.74      8.39 o 
  -7   6   1       77.90       88.56     15.18 o 
  -6   6   1       36.92       37.77      9.58 o 
  -5   6   1      304.32      310.59     11.12 o 
  -4   6   1      231.99      210.59      6.93 o 
  -3   6   1      564.37      528.17      7.36 o 
  -2   6   1       51.71       62.26      2.13 o 
  -1   6   1      176.28      177.23      2.96 o 
   0   6   1      254.02      278.43      3.64 o 
   1   6   1      581.82      600.47      6.21 o 
   2   6   1       50.51       62.40      1.93 o 
   3   6   1      659.68      675.72      7.72 o 
   4   6   1      828.20      814.90     10.27 o 
   5   6   1      666.20      674.54      8.18 o 
   6   6   1       92.38       97.03      3.62 o 
   7   6   1       53.86       63.62      3.52 o 
   8   6   1       85.12       86.54      6.20 o 
   9   6   1        0.61        2.64      3.24 o 
  10   6   1       27.05       37.98      7.00 o 
  11   6   1        1.13        0.40      4.71 o 
  -7   7   1        1.16       -7.27      6.65 o 
  -6   7   1       15.75       20.90      9.06 o 
  -5   7   1      135.09      149.38     17.06 o 
  -4   7   1        0.15       -1.52      2.75 o 
  -3   7   1      180.12      175.00      3.84 o 
  -2   7   1        0.60        1.61      0.91 o 
  -1   7   1      223.16      229.02      3.66 o 
   0   7   1      479.40      472.85      5.38 o 
   1   7   1        8.24        3.92      0.78 o 
   2   7   1      198.05      202.33      3.40 o 
   3   7   1      881.09      917.46      9.98 o 
   4   7   1      160.04      150.31      3.42 o 
   5   7   1       43.59       43.90      2.72 o 
   6   7   1        1.31        3.22      1.20 o 
   7   7   1      225.45      227.47      6.43 o 
   8   7   1      718.18      719.09     14.93 o 
   9   7   1       53.80       53.08      5.67 o 
  10   7   1       21.69       25.79      6.56 o 
  11   7   1       69.96       89.67     22.17 o 
  -6   8   1       44.74       37.93     11.32 o 
  -5   8   1       57.07       58.68     12.49 o 
  -4   8   1       74.90       62.90      7.89 o 
  -3   8   1      846.56      840.83     14.06 o 
  -2   8   1      119.03      117.32      3.31 o 
  -1   8   1      318.84      307.32      4.83 o 
   0   8   1      253.53      272.69      4.12 o 
   1   8   1       72.72       72.96      2.71 o 
   2   8   1      784.85      801.60      7.81 o 
   3   8   1      388.84      401.57      5.57 o 
   4   8   1      521.32      514.02      7.98 o 
   5   8   1      532.71      519.43      7.33 o 
   6   8   1       66.32       69.95      3.37 o 
   7   8   1      119.54      122.64      5.21 o 
   8   8   1        0.07        0.20      2.41 o 
   9   8   1       82.83       84.87     26.51 o 
  11   8   1        2.55       -0.37      7.94 o 
  -6   9   1        5.99       -6.75      7.00 o 
  -5   9   1       21.48       23.63      9.08 o 
  -4   9   1        4.25        5.84      6.34 o 
  -3   9   1       96.96      122.94     22.36 o 
  -2   9   1       36.93       32.46      3.81 o 
  -1   9   1      195.98      205.22      5.68 o 
   0   9   1      185.16      206.43      4.90 o 
   1   9   1      541.03      516.03      6.90 o 
   2   9   1       19.57       22.38      1.57 o 
   3   9   1        0.01        0.58      0.97 o 
   4   9   1        5.29        6.75      1.68 o 
   5   9   1      333.27      343.43      7.82 o 
   6   9   1        0.14        4.71      3.09 o 
   7   9   1       19.76       24.44      4.58 o 
   8   9   1       30.05       31.04      6.32 o 
   9   9   1       17.68       18.04     16.69 o 
  -5  10   1        9.03       16.99      9.34 o 
  -4  10   1       23.61       22.01      8.78 o 
  -3  10   1       80.86       92.99     13.58 o 
  -2  10   1        0.26        0.23      5.37 o 
  -1  10   1      795.77      799.43     18.75 o 
   0  10   1        5.86        3.30      2.79 o 
   1  10   1      457.70      424.94      8.35 o 
   2  10   1       18.34       12.89      4.11 o 
   3  10   1      116.13      114.18     10.78 o 
   4  10   1        4.17        5.71      3.27 o 
   5  10   1      100.17      115.41      8.29 o 
   6  10   1       39.40       51.95      6.42 o 
   7  10   1      133.72      122.92     11.25 o 
   8  10   1        0.43        5.37      4.53 o 
   9  10   1       30.49       32.82      6.66 o 
  10  10   1        1.67        0.27      5.94 o 
  -3  11   1        1.22       -7.88      5.85 o 
  -2  11   1      121.81      109.43     10.57 o 
  -1  11   1       17.81       27.09      9.99 o 
   0  11   1        0.57       11.56      6.78 o 
   1  11   1       24.16       16.10      8.47 o 
   2  11   1       21.08       37.05     14.57 o 
   3  11   1       91.56      111.43     13.99 o 
   4  11   1       37.68       34.99      6.63 o 
   5  11   1       19.59       16.27      5.85 o 
   6  11   1      264.93      280.57     14.38 o 
   7  11   1        1.79       -1.49      4.61 o 
   8  11   1       40.33       48.68      8.01 o 
   9  11   1       10.14       13.34      6.06 o 
  -2  12   1       24.15       16.39      9.07 o 
  -1  12   1      158.97      172.28     21.39 o 
   0  12   1       71.65       84.31     15.37 o 
   1  12   1       61.07       59.24     12.97 o 
   2  12   1      141.18      190.48     21.52 o 
   3  12   1       34.40       49.88      7.61 o 
   4  12   1       26.57       22.41      5.87 o 
   5  12   1        0.47       -1.40      4.36 o 
   6  12   1        5.76        9.40      5.29 o 
   7  12   1       37.67       18.75      6.84 o 
   8  12   1       94.79      104.01     25.63 o 
   0  13   1        7.21        9.40      9.93 o 
   1  13   1       30.31       28.65     10.18 o 
   2  13   1        0.03        8.48      8.69 o 
   3  13   1       35.86       37.76     11.02 o 
   5  13   1       56.67       71.47      9.94 o 
   6  13   1        0.69       -3.25      5.76 o 
   7  13   1       24.62       21.72      7.13 o 
   3  14   1        1.27        2.58      8.37 o 
   5  14   1       15.36        5.11      8.97 o 
  -7 -12   2       50.00       75.62     14.12 o 
  -6 -12   2       11.98       17.20      6.51 o 
  -5 -12   2       62.03       61.63     13.12 o 
  -4 -12   2       66.85       80.79     10.37 o 
  -3 -12   2        1.29       -3.72      4.18 o 
  -2 -12   2       56.43       53.77      6.67 o 
  -1 -12   2       96.42      102.29     11.55 o 
   0 -12   2       25.18       27.68      6.97 o 
  -8 -11   2      184.59      154.13     20.63 o 
  -7 -11   2       14.60       18.70      5.95 o 
  -6 -11   2        1.97        3.27      5.04 o 
  -5 -11   2        5.05        8.04      3.83 o 
  -4 -11   2       10.02       12.72      7.33 o 
  -3 -11   2        3.05        0.37      2.48 o 
  -2 -11   2        7.66        5.65      2.73 o 
  -1 -11   2       32.22       23.98      3.92 o 
   0 -11   2       10.73       11.84      3.32 o 
   1 -11   2        0.98        2.49      4.28 o 
   2 -11   2       44.56       87.96     13.70 o 
  -9 -10   2        0.01        6.71      7.61 o 
  -8 -10   2        7.50       17.64      5.51 o 
  -7 -10   2      133.56      110.69     10.17 o 
  -6 -10   2        0.00        1.19      2.31 o 
  -5 -10   2       38.32       34.61      3.82 o 
  -4 -10   2       15.93       18.24      3.10 o 
  -3 -10   2        0.36        3.18      2.13 o 
  -2 -10   2      220.49      211.29      6.82 o 
  -1 -10   2      230.11      203.02      7.90 o 
   0 -10   2      394.33      383.08     10.68 o 
   1 -10   2      486.21      490.62     10.91 o 
   2 -10   2      104.70       96.11      7.61 o 
   3 -10   2       25.81       24.61      7.41 o 
 -10  -9   2        1.89       -3.60      6.78 o 
  -9  -9   2       42.12       43.14     10.35 o 
  -8  -9   2       15.26       14.64      5.13 o 
  -7  -9   2       25.53       14.45      6.04 o 
  -6  -9   2       51.92       47.13      9.45 o 
  -5  -9   2        5.10        4.06      1.96 o 
  -4  -9   2       80.00       71.03      7.99 o 
  -3  -9   2       34.23       44.61      4.06 o 
  -2  -9   2      164.62      151.09      6.11 o 
  -1  -9   2       32.77       36.47      3.40 o 
   0  -9   2        0.89       -0.32      1.76 o 
   1  -9   2       27.62       23.83      2.67 o 
   2  -9   2       58.67       60.12      4.17 o 
   3  -9   2       66.78       67.04      7.44 o 
   4  -9   2       36.50       39.29      9.09 o 
 -10  -8   2        0.03        0.53      7.18 o 
  -9  -8   2      121.29      120.02     15.68 o 
  -8  -8   2        0.02        3.90      3.23 o 
  -7  -8   2        0.48       -1.19      1.66 o 
  -6  -8   2      260.27      241.67     10.01 o 
  -5  -8   2      232.84      227.45      7.10 o 
  -4  -8   2       47.12       44.65      5.66 o 
  -3  -8   2      414.86      393.87      9.38 o 
  -2  -8   2        5.73        7.15      2.04 o 
  -1  -8   2       34.54       34.54      4.50 o 
   0  -8   2       44.52       36.24      2.89 o 
   1  -8   2      154.45      157.81      5.04 o 
   2  -8   2       30.36       32.43      3.52 o 
   3  -8   2        1.66        2.94      1.76 o 
   4  -8   2        3.49        5.49      3.11 o 
   5  -8   2       22.01       27.13      5.91 o 
 -10  -7   2       61.15       74.38     17.77 o 
  -9  -7   2        3.47        6.65      4.39 o 
  -8  -7   2       36.85       33.13      4.33 o 
  -7  -7   2       17.87       10.64      2.70 o 
  -6  -7   2      454.50      458.45     10.38 o 
  -5  -7   2      951.35      914.76     15.76 o 
  -4  -7   2       19.19       18.19      2.92 o 
  -3  -7   2       97.25      108.48      8.97 o 
  -2  -7   2      141.77      142.31      5.26 o 
  -1  -7   2      164.41      155.11      4.35 o 
   0  -7   2      256.31      256.80      4.75 o 
   1  -7   2        0.96        3.06      1.11 o 
   2  -7   2      344.65      355.67      6.19 o 
   3  -7   2      521.49      513.92      7.65 o 
   4  -7   2        1.29        2.36      2.02 o 
   5  -7   2        0.19        0.29      2.21 o 
   6  -7   2       12.77       11.57      4.99 o 
 -11  -6   2       30.77       35.75     11.51 o 
 -10  -6   2       19.66       25.16      6.11 o 
  -9  -6   2       36.76       33.66      4.54 o 
  -8  -6   2       46.22       46.23      4.13 o 
  -7  -6   2     1482.72     1441.31     22.28 o 
  -6  -6   2      472.77      449.40     10.91 o 
  -5  -6   2      686.11      689.93     14.88 o 
  -4  -6   2      903.90      940.21     13.63 o 
  -3  -6   2       53.86       47.15      3.21 o 
  -2  -6   2        3.71        2.58      1.02 o 
  -1  -6   2       37.03       33.19      1.82 o 
   0  -6   2      113.61      114.74      3.09 o 
   1  -6   2      131.32      136.53      3.35 o 
   2  -6   2       41.35       47.56      2.56 o 
   3  -6   2       45.73       49.82      2.93 o 
   4  -6   2       44.13       50.53      3.20 o 
   5  -6   2        8.48       13.54      3.46 o 
   6  -6   2       20.96       16.07      3.42 o 
   7  -6   2       18.92       27.72      6.48 o 
 -11  -5   2        1.36        1.37      8.32 o 
 -10  -5   2        3.48        2.15      6.96 o 
  -9  -5   2        9.77        8.16      2.52 o 
  -8  -5   2       73.70       65.73      4.68 o 
  -7  -5   2      254.52      236.81      6.02 o 
  -6  -5   2        6.55        5.07      1.53 o 
  -5  -5   2       73.37       90.42      4.32 o 
  -4  -5   2       18.02       13.71      1.33 o 
  -3  -5   2     2264.27     2270.00     25.28 o 
  -2  -5   2      368.05      379.64      5.86 o 
  -1  -5   2      456.37      493.98      6.14 o 
   0  -5   2      213.58      252.89      4.43 o 
   1  -5   2       33.88       35.57      2.17 o 
   2  -5   2      150.88      155.56      3.54 o 
   3  -5   2       19.40       17.94      1.69 o 
   4  -5   2      450.24      408.13      7.34 o 
   5  -5   2        8.36        8.22      2.29 o 
   6  -5   2        0.03        3.10      2.42 o 
   7  -5   2       72.43       61.30      5.52 o 
   8  -5   2        5.89        7.42      5.23 o 
 -11  -4   2        4.88       -0.51      4.94 o 
 -10  -4   2        3.43        3.12      4.55 o 
  -9  -4   2        0.25        2.94      2.17 o 
  -8  -4   2        1.03        5.27      2.27 o 
  -7  -4   2       40.77       38.12      5.05 o 
  -6  -4   2        7.91        6.01      2.05 o 
  -5  -4   2        5.94        7.94      1.31 o 
  -4  -4   2     1143.72     1183.00     15.03 o 
  -3  -4   2      315.01      321.75      4.82 o 
  -2  -4   2      281.60      307.30      5.70 o 
  -1  -4   2      981.56      912.75      9.23 o 
   0  -4   2       75.38       96.50      2.24 o 
   1  -4   2      312.96      339.79      4.33 o 
   2  -4   2      400.32      421.17      5.25 o 
   3  -4   2       10.99       10.80      1.47 o 
   4  -4   2       93.77       84.48      5.01 o 
   5  -4   2        3.48        3.06      1.67 o 
   6  -4   2       26.46       21.07      3.66 o 
   7  -4   2       92.66       92.76      5.50 o 
   8  -4   2        7.93        4.24      6.21 o 
 -11  -3   2        0.88       -1.00      4.70 o 
 -10  -3   2       75.12       71.36      8.72 o 
  -9  -3   2      233.27      223.69      7.56 o 
  -8  -3   2      287.37      306.17      8.61 o 
  -7  -3   2        0.01        2.07      1.56 o 
  -6  -3   2       40.62       42.33      2.42 o 
  -5  -3   2      422.63      442.59      6.86 o 
  -4  -3   2       85.63       82.92      2.53 o 
  -3  -3   2       91.23       74.19      2.67 o 
  -2  -3   2      623.35      513.49     13.97 o 
  -1  -3   2        0.27        0.81      0.90 o 
   0  -3   2      364.11      371.39      4.42 o 
   1  -3   2      290.36      298.54      3.68 o 
   2  -3   2      644.00      717.61      7.21 o 
   3  -3   2       55.00       62.59      3.18 o 
   4  -3   2       36.31       35.90      2.74 o 
   5  -3   2        1.00        1.77      1.63 o 
   6  -3   2      128.74      126.72      6.63 o 
   7  -3   2        0.24        1.51      1.99 o 
   8  -3   2        6.74        3.88      2.78 o 
   9  -3   2        0.29        9.73      4.16 o 
 -11  -2   2        1.97       11.01      7.69 o 
 -10  -2   2       58.05       67.51      8.83 o 
  -9  -2   2       16.79       13.41      3.48 o 
  -8  -2   2      154.41      154.47      5.26 o 
  -7  -2   2      145.15      147.37      4.85 o 
  -6  -2   2        5.98        8.10      1.41 o 
  -5  -2   2       10.13        3.71      1.01 o 
  -4  -2   2      295.83      286.21      4.66 o 
  -3  -2   2      285.94      309.73      5.17 o 
  -2  -2   2     4217.98     4121.74     37.62 o 
  -1  -2   2     3194.74     3134.60     30.49 o 
   0  -2   2      269.96      282.69      3.66 o 
   1  -2   2     3668.70     3783.10     28.15 o 
   2  -2   2       77.78       64.39      1.83 o 
   3  -2   2      110.36      119.58      3.21 o 
   4  -2   2      994.57      997.51     12.39 o 
   5  -2   2       34.84       41.04      3.49 o 
   6  -2   2      464.24      437.35      9.22 o 
   7  -2   2       79.19       75.65      4.61 o 
   8  -2   2      152.97      162.35      7.83 o 
   9  -2   2        0.23        1.45      3.55 o 
 -10  -1   2      183.44      185.59     11.95 o 
  -9  -1   2      120.38      118.97     11.38 o 
  -8  -1   2       16.38       15.68      2.78 o 
  -7  -1   2       44.05       43.57      3.84 o 
  -6  -1   2        2.22        4.96      1.81 o 
  -5  -1   2     1018.98     1097.77     12.12 o 
  -4  -1   2       58.54       47.92      2.29 o 
  -3  -1   2      413.36      399.94      5.35 o 
  -2  -1   2      454.42      427.43      5.75 o 
  -1  -1   2      174.92      211.56      2.55 o 
   1  -1   2      181.71      153.97      2.17 o 
   2  -1   2      705.01      748.74     10.02 o 
   3  -1   2       72.51       76.99      2.31 o 
   4  -1   2      316.18      372.64      6.47 o 
   5  -1   2      186.02      172.31      4.52 o 
   6  -1   2        3.53        2.95      1.71 o 
   7  -1   2      262.20      254.59     12.24 o 
   8  -1   2       34.16       34.64      4.72 o 
   9  -1   2       20.62       17.77      5.32 o 
  10  -1   2       46.56       38.43      7.51 o 
 -10   0   2        0.43       -1.07      4.98 o 
  -9   0   2       33.87       29.16      7.07 o 
  -8   0   2      228.39      244.59      8.35 o 
  -7   0   2      126.11      131.31      5.50 o 
  -6   0   2      740.11      724.95      9.53 o 
  -5   0   2      182.53      188.05      3.88 o 
  -4   0   2      251.73      245.28      4.09 o 
  -3   0   2      404.94      424.53      6.16 o 
  -2   0   2       11.08        9.66      0.72 o 
  -1   0   2      388.15      427.90      7.00 o 
   0   0   2      314.41      340.12      4.14 o 
   1   0   2    21169.15    12750.67    207.63 o 
   2   0   2    11011.95    10729.97     89.67 o 
   3   0   2     1910.12     1922.99     19.64 o 
   4   0   2       67.84       57.41      2.56 o 
   5   0   2       49.01       45.10      1.84 o 
   6   0   2       88.61      108.51      5.19 o 
   7   0   2      215.34      218.10     13.04 o 
   8   0   2      133.34      134.36      8.05 o 
   9   0   2       59.36       80.73      6.85 o 
  10   0   2        2.47        2.44      3.31 o 
 -10   1   2        0.62        4.79      4.80 o 
  -9   1   2       37.64       36.36      7.03 o 
  -8   1   2       64.94       65.38     15.33 o 
  -7   1   2      120.39      126.47      5.01 o 
  -6   1   2       10.10        6.59      1.41 o 
  -5   1   2       56.79       53.51      2.73 o 
  -4   1   2        9.00       10.95      1.27 o 
  -3   1   2      787.92      836.59     10.42 o 
  -2   1   2      245.76      243.14      3.54 o 
  -1   1   2      697.86      607.91      6.75 o 
   0   1   2      321.01      300.89      3.88 o 
   1   1   2      113.49       95.14      2.63 o 
   2   1   2       66.34       52.63      1.94 o 
   3   1   2      483.94      431.87      6.98 o 
   4   1   2      161.68      178.66      3.14 o 
   5   1   2       64.14       71.46      2.27 o 
   6   1   2       10.49       14.12      2.46 o 
   7   1   2      175.89      191.00      6.82 o 
   8   1   2      244.22      244.20      7.95 o 
   9   1   2       97.28       92.02      6.94 o 
  10   1   2        4.80        7.99      6.07 o 
 -10   2   2        0.66        9.54      7.43 o 
  -9   2   2       37.28       41.34      7.14 o 
  -8   2   2       41.13       44.37      6.88 o 
  -7   2   2      268.11      273.50      7.97 o 
  -6   2   2      445.89      420.15     11.47 o 
  -5   2   2       50.89       66.16      3.13 o 
  -4   2   2      430.30      388.82      7.01 o 
  -3   2   2      597.27      681.25      7.81 o 
  -2   2   2     1726.39     1601.98     16.06 o 
  -1   2   2      475.68      446.54      5.42 o 
   0   2   2     1936.85     1938.78     16.67 o 
   1   2   2     1095.14     1036.81      9.89 o 
   2   2   2      261.13      256.40      3.11 o 
   3   2   2      102.51      109.03      2.35 o 
   4   2   2       39.95       41.68      2.46 o 
   5   2   2       13.35       19.06      1.50 o 
   6   2   2      112.04      117.44      3.39 o 
   7   2   2        0.22       -1.09      2.04 o 
   8   2   2       31.01       29.02      3.63 o 
   9   2   2      152.80      171.00      9.84 o 
  10   2   2       33.25       52.33      8.13 o 
  11   2   2        7.13        5.43      4.22 o 
  -9   3   2        0.02        0.60      5.58 o 
  -8   3   2        1.95       -7.79      4.31 o 
  -7   3   2      213.34      209.86      8.43 o 
  -6   3   2      195.94      170.25      5.42 o 
  -5   3   2      128.76      140.43      3.86 o 
  -4   3   2      233.72      203.92      4.31 o 
  -3   3   2     2411.73     2381.32     20.82 o 
  -2   3   2     2068.57     2126.99     18.11 o 
  -1   3   2      402.29      388.51      4.72 o 
   0   3   2     5652.80     5767.00     51.46 o 
   1   3   2      244.64      239.03      2.78 o 
   2   3   2     5669.33     5555.20     47.33 o 
   3   3   2      520.33      566.16      6.38 o 
   4   3   2      196.54      197.84      3.75 o 
   5   3   2      724.27      732.79     19.39 o 
   6   3   2       55.13       60.74      2.78 o 
   7   3   2      115.98      117.12      5.50 o 
   8   3   2      146.17      155.92      6.53 o 
   9   3   2       15.00       14.79      3.24 o 
  10   3   2      182.23      196.66      9.75 o 
  11   3   2      275.58      265.99     12.48 o 
  -6   4   2      498.92      495.85     11.07 o 
  -5   4   2       47.62       38.88      3.16 o 
  -4   4   2     1354.12     1245.34     13.85 o 
  -3   4   2      551.77      617.87      6.89 o 
  -2   4   2     2515.02     2652.24     22.70 o 
  -1   4   2        0.92        1.12      0.51 o 
   0   4   2      267.72      260.78      2.99 o 
   1   4   2      373.83      360.04      3.68 o 
   2   4   2      314.18      311.62      4.81 o 
   3   4   2      222.72      240.84      3.53 o 
   4   4   2       12.28       21.10      1.46 o 
   5   4   2       10.64        7.70      1.31 o 
   6   4   2      138.20      128.88      5.24 o 
   7   4   2       92.16       84.46      4.20 o 
   8   4   2       68.68       59.77      4.74 o 
   9   4   2       45.64       45.96      4.62 o 
  10   4   2        0.42       -1.96      3.05 o 
  11   4   2        4.10        7.57      7.56 o 
  -8   5   2        1.23        4.02      7.61 o 
  -7   5   2        6.08       13.53      7.81 o 
  -6   5   2       50.59       56.05      5.32 o 
  -5   5   2       91.70      105.90      5.67 o 
  -4   5   2       60.67       67.35      2.88 o 
  -3   5   2        1.04        1.65      0.95 o 
  -2   5   2      115.28      132.45      2.52 o 
  -1   5   2       29.78       42.30      1.60 o 
   0   5   2      598.61      622.83      5.70 o 
   1   5   2     1415.12     1346.46     10.81 o 
   2   5   2     2684.28     2846.75     22.49 o 
   3   5   2     5967.35     6093.66     48.60 o 
   4   5   2      110.27      118.06      2.68 o 
   5   5   2       28.62       33.50      2.02 o 
   6   5   2        9.05        7.03      1.36 o 
   7   5   2       19.69       16.61      2.57 o 
   8   5   2      117.37      119.73      7.79 o 
   9   5   2       39.40       37.29      4.33 o 
  10   5   2       31.14       35.49      9.56 o 
  11   5   2       51.77       50.18     14.22 o 
  -8   6   2        4.41       11.73      8.65 o 
  -7   6   2        5.86        4.91      7.40 o 
  -6   6   2      198.42      199.85     13.58 o 
  -5   6   2      826.56      821.54     26.39 o 
  -4   6   2      473.73      490.11      9.69 o 
  -3   6   2       20.01       21.38      1.94 o 
  -2   6   2        4.29        3.85      0.93 o 
  -1   6   2      120.42      117.54      2.31 o 
   0   6   2        8.52        8.45      1.16 o 
   1   6   2        3.80        3.87      0.74 o 
   2   6   2      343.11      372.24      4.38 o 
   3   6   2      285.39      249.25      4.06 o 
   4   6   2       43.94       49.17      2.21 o 
   5   6   2        5.22        6.16      1.11 o 
   6   6   2      118.17      118.30      4.18 o 
   7   6   2       10.80        8.31      3.05 o 
   8   6   2       53.97       58.99      4.52 o 
   9   6   2      103.36      109.61      6.71 o 
  10   6   2       87.48       82.53      7.68 o 
  11   6   2        3.46        3.80      5.23 o 
  -7   7   2        2.82       -0.04      6.84 o 
  -6   7   2        5.85        8.70      7.70 o 
  -5   7   2        1.18        2.87      4.59 o 
  -4   7   2       56.91       51.79      5.15 o 
  -3   7   2       14.84       10.96      2.13 o 
  -2   7   2        0.48        2.76      0.90 o 
  -1   7   2        1.27        2.89      0.83 o 
   0   7   2      196.22      209.98      3.23 o 
   1   7   2      183.15      166.57      3.21 o 
   2   7   2      137.21      126.40      2.52 o 
   3   7   2      317.54      341.52      5.15 o 
   4   7   2      360.05      389.39      5.73 o 
   5   7   2        4.92        5.66      1.17 o 
   6   7   2       52.69       69.73      4.12 o 
   7   7   2      319.75      335.50      7.93 o 
   8   7   2      192.55      196.47      6.88 o 
   9   7   2        0.60       -0.44      4.01 o 
  10   7   2        4.58       -1.38      3.52 o 
  11   7   2      195.81      211.91     25.65 o 
  -7   8   2        3.86        6.25      8.73 o 
  -6   8   2       37.19       13.44      8.91 o 
  -5   8   2       13.32        9.77      7.71 o 
  -4   8   2       12.47       15.67      5.24 o 
  -3   8   2      509.83      538.78     11.75 o 
  -2   8   2      411.25      381.85      7.26 o 
  -1   8   2       71.90       71.92      2.64 o 
   0   8   2       42.85       61.93      2.49 o 
   1   8   2       21.49       30.80      1.86 o 
   2   8   2       86.17       83.02      2.47 o 
   3   8   2      558.70      565.09      6.47 o 
   4   8   2      344.80      355.08      5.67 o 
   5   8   2      368.35      388.75      6.63 o 
   6   8   2        1.33        0.73      1.83 o 
   7   8   2      316.90      342.21      8.17 o 
   8   8   2       30.50       23.41      5.69 o 
   9   8   2        1.01       -2.06      2.79 o 
  10   8   2       22.66       20.65      6.74 o 
  11   8   2        5.69        4.72      6.69 o 
  -6   9   2        9.68       19.68      9.98 o 
  -5   9   2        0.63       12.22      8.11 o 
  -4   9   2       10.51        7.20      6.49 o 
  -3   9   2      230.58      236.70     15.19 o 
  -2   9   2      255.00      220.60      6.61 o 
  -1   9   2      607.31      568.64      9.84 o 
   0   9   2       79.47       85.66      3.93 o 
   1   9   2        2.32        1.65      1.08 o 
   2   9   2      270.53      270.86      4.87 o 
   3   9   2       53.91       59.41      2.56 o 
   4   9   2      496.04      555.69      8.34 o 
   5   9   2       60.94       63.88      3.71 o 
   6   9   2      307.83      302.99      8.49 o 
   7   9   2        0.05        0.30      2.06 o 
   8   9   2        4.07        1.52      2.69 o 
   9   9   2       49.40       54.43     10.07 o 
  -5  10   2        7.76       11.75      8.24 o 
  -4  10   2      116.08      132.27     17.01 o 
  -3  10   2        8.87       17.64      6.87 o 
  -2  10   2       99.70       97.48      9.94 o 
  -1  10   2       40.16       46.72      4.58 o 
   0  10   2       21.74       23.76      3.40 o 
   1  10   2       85.83       91.00      4.10 o 
   2  10   2        9.03        9.38      1.85 o 
   3  10   2      721.87      667.77     10.59 o 
   4  10   2       91.13       80.72      4.77 o 
   5  10   2      495.49      422.90     11.23 o 
   6  10   2        2.44        4.20      3.53 o 
   7  10   2        2.23        1.02      6.38 o 
   8  10   2        1.12        1.24      3.51 o 
   9  10   2        0.05        4.31      4.55 o 
  10  10   2       15.70       16.38      8.41 o 
  -4  11   2        5.30       14.02      9.30 o 
  -3  11   2        1.15       -2.16      5.75 o 
  -2  11   2        2.89        9.07      5.94 o 
  -1  11   2      105.16      111.02     10.53 o 
   0  11   2      179.97      192.90      8.99 o 
   1  11   2       40.34       47.19      5.39 o 
   2  11   2       10.30       23.28      5.61 o 
   3  11   2        2.98        4.52      3.78 o 
   4  11   2       13.18        6.62      3.77 o 
   5  11   2        2.96        5.82      5.42 o 
   6  11   2      330.57      329.47     12.19 o 
   7  11   2       21.58       24.19      5.07 o 
   8  11   2       11.77       12.02      5.99 o 
   9  11   2       45.84       45.50      8.08 o 
  -2  12   2       17.10       28.81      8.49 o 
  -1  12   2        0.79       -3.70      7.04 o 
   0  12   2        7.97        5.08      6.71 o 
   1  12   2      101.79      128.21     17.92 o 
   2  12   2      298.47      323.96     22.58 o 
   4  12   2      114.59      122.07     11.41 o 
   5  12   2      109.20      110.14     16.30 o 
   6  12   2        8.17       -3.07      4.63 o 
   7  12   2       35.47       38.13      7.41 o 
   8  12   2       46.31       26.24     16.45 o 
   9  12   2       40.20       60.61      9.87 o 
  -1  13   2       39.01       45.45     12.62 o 
   0  13   2       16.18       10.68      9.80 o 
   1  13   2       13.37        2.14      7.93 o 
   2  13   2       34.90       36.66     10.93 o 
   4  13   2        5.29        9.56      8.83 o 
   5  13   2       13.15       14.42      6.31 o 
   6  13   2       11.12        9.21      5.93 o 
   7  13   2        6.19       -2.97     16.16 o 
   8  13   2       20.55       -2.50     14.67 o 
   2  14   2        9.80       13.86      9.64 o 
   3  14   2        0.24        1.41      7.57 o 
   5  14   2        4.90        7.82      9.21 o 
   6  14   2       19.71       41.31     12.77 o 
  -5 -12   3       11.68       19.46      6.50 o 
  -4 -12   3        0.03        3.39      4.60 o 
  -3 -12   3      113.35      126.11      9.25 o 
  -2 -12   3       13.38        4.20      4.27 o 
  -7 -11   3       88.95       88.43     11.26 o 
  -6 -11   3      103.44      116.33      8.80 o 
  -5 -11   3       17.16       17.54      4.40 o 
  -4 -11   3       18.64       15.58      3.16 o 
  -3 -11   3        1.68        2.42      2.43 o 
  -2 -11   3       16.71       14.06      4.21 o 
  -1 -11   3       29.95       30.30      3.85 o 
   0 -11   3        3.09        4.16      4.77 o 
   1 -11   3      109.67      153.22     13.24 o 
  -8 -10   3       15.27        4.57      7.76 o 
  -7 -10   3      145.26      143.49      9.94 o 
  -6 -10   3        0.95        2.55      2.76 o 
  -5 -10   3      144.08      141.93      8.33 o 
  -4 -10   3       26.47       32.69      3.94 o 
  -3 -10   3       24.19       20.41      3.32 o 
  -2 -10   3       28.40       20.67      3.10 o 
  -1 -10   3        0.67        2.41      2.14 o 
   0 -10   3       25.29       26.98      3.43 o 
   1 -10   3        0.07       -0.91      3.65 o 
   2 -10   3       65.54       48.04     10.59 o 
   3 -10   3        0.22        3.95      6.47 o 
  -9  -9   3       24.70       24.71      8.81 o 
  -8  -9   3       68.90       49.84      6.72 o 
  -7  -9   3       31.90       36.00      4.12 o 
  -6  -9   3       13.86       13.42      3.31 o 
  -5  -9   3       54.04       51.08      5.00 o 
  -4  -9   3       24.65       32.31      4.56 o 
  -3  -9   3      189.42      194.64      6.88 o 
  -2  -9   3      357.15      325.29      9.06 o 
  -1  -9   3      181.18      181.25      6.60 o 
   0  -9   3      213.63      198.86      9.00 o 
   1  -9   3       53.63       67.34      7.03 o 
   2  -9   3      119.94      115.42      6.29 o 
   3  -9   3       52.44       55.73      4.77 o 
   4  -9   3       16.37        3.80      3.81 o 
 -10  -8   3       11.91       18.62      6.22 o 
  -9  -8   3      162.11      148.61     27.08 o 
  -8  -8   3        0.73        4.59      2.59 o 
  -7  -8   3      114.91      114.08      7.24 o 
  -6  -8   3        2.88        1.39      1.88 o 
  -5  -8   3      687.43      662.36     13.38 o 
  -4  -8   3        1.50        0.40      1.60 o 
  -3  -8   3       28.30       22.89      3.06 o 
  -2  -8   3       94.34       89.02      6.66 o 
  -1  -8   3      515.22      500.18      9.86 o 
   0  -8   3      124.29      120.40      4.95 o 
   1  -8   3       17.07       12.31      2.06 o 
   2  -8   3        0.97        1.99      1.88 o 
   3  -8   3        8.03        6.83      2.26 o 
   4  -8   3      104.04       88.30      6.47 o 
   5  -8   3      104.70      103.84      8.15 o 
 -10  -7   3        7.30        9.41      5.33 o 
  -9  -7   3        0.06        3.10      2.79 o 
  -8  -7   3      117.65      118.29      8.15 o 
  -7  -7   3      138.10      125.73     10.85 o 
  -6  -7   3      133.54      120.55     12.20 o 
  -5  -7   3       14.81       17.46      2.59 o 
  -4  -7   3       16.88       24.34      3.29 o 
  -3  -7   3      208.49      181.27      7.49 o 
  -2  -7   3       13.94       14.06      2.43 o 
  -1  -7   3      350.97      375.00      7.85 o 
   0  -7   3       82.51       89.32      4.19 o 
   1  -7   3       10.53       11.58      2.30 o 
   2  -7   3      223.93      223.34      5.36 o 
   3  -7   3       84.30       71.24      4.26 o 
   4  -7   3       22.96       25.30      3.31 o 
   5  -7   3      303.46      312.54     13.31 o 
   6  -7   3      128.17      169.36     13.47 o 
 -10  -6   3        2.87        5.35      4.12 o 
  -9  -6   3       10.65        9.25      4.86 o 
  -8  -6   3        0.18        2.98      2.01 o 
  -7  -6   3       47.19       57.24      5.50 o 
  -6  -6   3      208.69      214.75      6.65 o 
  -5  -6   3     1544.62     1440.67     29.61 o 
  -4  -6   3     1864.51     1729.82     26.05 o 
  -3  -6   3      142.71      154.70      5.12 o 
  -2  -6   3        3.62        2.41      1.46 o 
  -1  -6   3        2.66        7.89      1.43 o 
   0  -6   3       24.88       33.09      2.07 o 
   1  -6   3       59.77       62.51      2.79 o 
   2  -6   3      321.79      339.79      6.12 o 
   3  -6   3      475.35      486.14      7.66 o 
   4  -6   3       62.54       76.90      4.32 o 
   5  -6   3       73.93       81.99      5.34 o 
   6  -6   3        9.13       10.29      4.68 o 
   7  -6   3       47.02       31.13      7.19 o 
 -10  -5   3       23.70       24.28      5.70 o 
  -9  -5   3       34.33       30.72      4.26 o 
  -8  -5   3       32.03       29.65      4.08 o 
  -7  -5   3       61.09       50.80      4.85 o 
  -6  -5   3      186.72      168.99      5.66 o 
  -5  -5   3        8.40        7.38      1.30 o 
  -4  -5   3      326.12      292.01      7.63 o 
  -3  -5   3        2.73        0.81      1.18 o 
  -2  -5   3       61.88       86.46      3.39 o 
  -1  -5   3        3.87        2.38      1.45 o 
   0  -5   3      108.50      121.55      2.62 o 
   1  -5   3       22.15       29.51      1.85 o 
   2  -5   3       28.86       32.94      2.12 o 
   3  -5   3        2.92        1.02      1.11 o 
   4  -5   3       12.53       15.53      1.97 o 
   5  -5   3      180.10      175.34      6.12 o 
   6  -5   3        7.17        6.33      2.83 o 
   7  -5   3       54.99       59.67      6.16 o 
 -11  -4   3        0.08       -3.26      7.41 o 
 -10  -4   3        0.32        1.50      3.69 o 
  -9  -4   3        0.22        3.10      2.29 o 
  -8  -4   3      199.50      199.37      6.77 o 
  -7  -4   3       12.95       12.83      1.97 o 
  -6  -4   3       34.25       43.70      2.93 o 
  -5  -4   3      234.46      240.72      5.89 o 
  -4  -4   3      453.54      411.75      6.74 o 
  -2  -4   3     1521.07     1467.28     20.10 o 
  -1  -4   3       33.14       22.16      2.39 o 
   0  -4   3      132.95      117.96      2.55 o 
   1  -4   3      564.04      618.12      7.21 o 
   2  -4   3        9.42       16.22      2.02 o 
   3  -4   3        0.01        0.99      1.22 o 
   4  -4   3      122.39      131.18      4.21 o 
   5  -4   3      534.61      484.27      9.45 o 
   6  -4   3       90.64       84.25     11.47 o 
   7  -4   3        1.02        2.60      2.93 o 
   8  -4   3        2.83        4.62      4.95 o 
 -11  -3   3       79.08       70.81     22.08 o 
 -10  -3   3       88.99       80.26     14.00 o 
  -9  -3   3       20.18       16.59      3.13 o 
  -8  -3   3        2.13        1.79      1.62 o 
  -7  -3   3       10.87        8.65      1.95 o 
  -6  -3   3      267.09      282.10      7.04 o 
  -5  -3   3        8.59        5.63      1.56 o 
  -4  -3   3        0.04       -0.19      0.88 o 
  -3  -3   3      569.90      601.77     10.84 o 
  -2  -3   3       55.76       62.08      2.90 o 
  -1  -3   3      409.69      418.19      5.66 o 
   0  -3   3      750.15      741.86      7.20 o 
   1  -3   3       20.65       19.05      1.42 o 
   2  -3   3      236.33      237.07      4.21 o 
   3  -3   3        3.51        0.35      0.98 o 
   4  -3   3       70.37       77.96      3.82 o 
   5  -3   3      133.34      106.34      4.74 o 
   6  -3   3      400.66      366.68     13.12 o 
   7  -3   3       82.98       79.34      5.81 o 
   8  -3   3       29.61       37.87      4.36 o 
   9  -3   3       21.87       38.32      5.92 o 
 -11  -2   3        0.23       -1.00      5.23 o 
 -10  -2   3       48.05       35.14      7.15 o 
  -9  -2   3      311.36      318.64      9.23 o 
  -8  -2   3      447.45      429.67      9.17 o 
  -7  -2   3      242.22      237.95      6.21 o 
  -6  -2   3        4.59        4.05      1.76 o 
  -5  -2   3      431.26      449.24      6.72 o 
  -4  -2   3        6.94        6.80      1.17 o 
  -3  -2   3      109.03      109.50      2.73 o 
  -2  -2   3      428.17      437.98      7.99 o 
  -1  -2   3      833.85      788.59      8.50 o 
   0  -2   3      622.00      565.41      7.68 o 
   1  -2   3     1524.52     1595.56     15.07 o 
   2  -2   3     2741.33     2836.55     22.80 o 
   3  -2   3      339.75      367.74      6.06 o 
   4  -2   3      177.05      180.77      5.04 o 
   5  -2   3       55.80       56.68      4.13 o 
   6  -2   3       44.47       41.56      3.98 o 
   7  -2   3        1.17        2.34      2.07 o 
   8  -2   3       15.82       23.65      5.37 o 
   9  -2   3        8.08        8.27      4.18 o 
 -10  -1   3        0.02        3.95      5.01 o 
  -9  -1   3      246.96      249.67      8.58 o 
  -8  -1   3      146.57      160.09      6.36 o 
  -7  -1   3      242.43      223.63      6.13 o 
  -6  -1   3      547.72      537.55      9.48 o 
  -5  -1   3      175.56      178.87      3.94 o 
  -4  -1   3       35.73       31.13      2.11 o 
  -3  -1   3     1209.65     1274.88     13.54 o 
  -2  -1   3        3.58        1.87      0.51 o 
  -1  -1   3       13.28        8.10      0.93 o 
   0  -1   3       88.61       76.38      1.88 o 
   1  -1   3      445.31      388.79      5.82 o 
   2  -1   3      918.80      898.71     10.23 o 
   3  -1   3        7.07       14.76      1.57 o 
   4  -1   3      144.27      153.72      5.85 o 
   5  -1   3       80.96       83.66      4.66 o 
   6  -1   3       73.45       70.71      5.83 o 
   7  -1   3       32.78       25.39      2.92 o 
   8  -1   3        5.00        8.79      2.88 o 
   9  -1   3       40.03       41.14      4.78 o 
 -10   0   3        0.46        2.23      5.07 o 
  -9   0   3        2.49        5.36      3.09 o 
  -8   0   3       16.42       16.54      3.36 o 
  -7   0   3      115.42      108.85      4.91 o 
  -6   0   3      696.25      662.35     11.01 o 
  -5   0   3     1879.57     1906.02     20.52 o 
  -4   0   3       44.62       36.02      1.88 o 
  -3   0   3       40.96       40.20      1.69 o 
  -2   0   3      942.29      932.54      9.10 o 
  -1   0   3      256.88      229.37      3.82 o 
   0   0   3      205.19      252.97      3.73 o 
   1   0   3     2869.31     2888.51     24.74 o 
   2   0   3       47.13       39.60      1.71 o 
   3   0   3       34.27       44.13      1.99 o 
   4   0   3      465.81      495.64     10.44 o 
   5   0   3       16.35       20.70      2.52 o 
   6   0   3       35.15       31.24      2.82 o 
   7   0   3        8.95        6.84      2.59 o 
   8   0   3       56.95       51.29      4.76 o 
   9   0   3        5.70       10.38      3.79 o 
  10   0   3      272.96      322.85     15.78 o 
 -10   1   3        7.59       11.12      8.44 o 
  -9   1   3        3.94       10.62      4.91 o 
  -8   1   3      800.25      844.98     16.20 o 
  -7   1   3        0.29        1.39      1.62 o 
  -6   1   3        7.38        7.48      1.81 o 
  -5   1   3       38.80       25.90      2.20 o 
  -4   1   3      414.18      473.64     10.55 o 
  -3   1   3      231.86      218.87      4.85 o 
  -2   1   3      282.32      298.49      4.08 o 
  -1   1   3       32.32       21.81      1.61 o 
   0   1   3      341.24      316.04      4.63 o 
   1   1   3    11054.39    10788.79     87.50 o 
   2   1   3     6220.41     6263.83     73.16 o 
   3   1   3     1391.70     1475.90     18.07 o 
   4   1   3     1287.41     1303.96     18.20 o 
   5   1   3        1.45        5.98      1.42 o 
   6   1   3        7.31       13.20      2.32 o 
   7   1   3       88.27       76.48      8.73 o 
   8   1   3       34.62       41.24      4.75 o 
   9   1   3        2.72        5.43      3.29 o 
  10   1   3        8.41       14.43      4.15 o 
 -10   2   3        5.33        4.95      7.92 o 
  -9   2   3       12.10       24.17      8.90 o 
  -8   2   3       27.78       37.79      4.75 o 
  -7   2   3      935.69      915.23     16.57 o 
  -6   2   3      433.32      433.80      9.65 o 
  -5   2   3        7.04        5.72      1.31 o 
  -4   2   3       84.25       74.16      4.50 o 
  -3   2   3     2372.72     2472.79     24.34 o 
  -2   2   3      670.46      667.19      7.19 o 
  -1   2   3      710.13      712.29      7.52 o 
   0   2   3      557.87      556.03      5.61 o 
   1   2   3     3016.29     2753.12     22.16 o 
   2   2   3       47.01       41.00      3.00 o 
   3   2   3      276.13      284.05      4.36 o 
   4   2   3      176.51      170.67      6.00 o 
   5   2   3       73.31       82.36      4.00 o 
   6   2   3        0.41       -1.93      1.80 o 
   7   2   3      114.88      120.75      8.19 o 
   8   2   3       10.58        5.01      2.48 o 
   9   2   3      261.14      260.63      9.68 o 
  10   2   3       75.48       88.35      8.08 o 
  -9   3   3        0.03       -1.44      5.34 o 
  -8   3   3        1.73        1.17      6.11 o 
  -7   3   3      184.08      185.47      7.97 o 
  -6   3   3     1012.66     1002.34     17.02 o 
  -5   3   3      260.28      267.55      6.28 o 
  -4   3   3      266.72      293.49      5.29 o 
  -3   3   3        6.50       18.59      2.21 o 
  -2   3   3       89.63       96.60      3.00 o 
  -1   3   3     1370.36     1366.38     15.06 o 
   0   3   3      512.51      496.14      7.62 o 
   1   3   3     3238.67     3147.43     26.54 o 
   2   3   3      302.72      257.08      3.22 o 
   3   3   3      225.52      222.94      3.70 o 
   4   3   3       45.74       59.84      2.72 o 
   5   3   3      373.74      401.56      7.32 o 
   6   3   3      307.23      334.39      7.40 o 
   7   3   3      106.97       98.00      5.24 o 
   8   3   3       53.15       58.26      9.22 o 
   9   3   3       19.57       20.00      3.56 o 
  10   3   3        2.48        6.10      3.05 o 
  11   3   3        0.28        3.64      3.91 o 
  -9   4   3       42.29       83.12     14.33 o 
  -8   4   3       30.94       34.87     10.20 o 
  -7   4   3       13.92       12.32      3.69 o 
  -6   4   3      567.74      544.75     16.13 o 
  -5   4   3        5.86        3.96      1.61 o 
  -4   4   3      144.06      179.44      4.16 o 
  -3   4   3      423.11      414.58      5.89 o 
  -2   4   3      799.84      831.73      9.08 o 
  -1   4   3      150.94      145.05      2.94 o 
   0   4   3      414.30      419.87      4.69 o 
   1   4   3      100.77       92.71      1.98 o 
   2   4   3      130.36      139.78      2.51 o 
   3   4   3      165.47      151.03      3.81 o 
   4   4   3        4.04        1.82      0.87 o 
   5   4   3     1287.73     1221.03     14.85 o 
   6   4   3      490.39      459.98      8.35 o 
   7   4   3       18.55       10.59      2.63 o 
   8   4   3       53.21       60.26      4.83 o 
   9   4   3      125.96      123.95      7.04 o 
  10   4   3        7.40        6.09      2.87 o 
  11   4   3        1.31       -0.54      3.28 o 
  -6   5   3        0.03       -1.01      2.31 o 
  -5   5   3      220.24      201.20      6.76 o 
  -4   5   3      446.71      407.28      7.41 o 
  -3   5   3       49.24       68.09      3.53 o 
  -2   5   3        3.15        4.02      0.89 o 
  -1   5   3     1231.26     1349.95     13.41 o 
   0   5   3     1342.55     1308.89     11.89 o 
   1   5   3        0.11        0.40      0.66 o 
   2   5   3       81.00       75.14      1.97 o 
   3   5   3     1477.05     1509.90     14.37 o 
   4   5   3       42.23       45.72      1.96 o 
   5   5   3      103.65      117.96      3.02 o 
   6   5   3        0.74        1.76      1.63 o 
   7   5   3       95.35      103.11      5.39 o 
   8   5   3       16.01       13.31      3.30 o 
   9   5   3       32.69       37.81      6.24 o 
  10   5   3        0.75        2.75      2.69 o 
  11   5   3        0.49        4.48      4.03 o 
  -8   6   3        2.92       -6.59      6.16 o 
  -7   6   3       14.60        3.66      7.80 o 
  -6   6   3       20.23       19.74      3.95 o 
  -5   6   3        8.40        5.90      2.66 o 
  -4   6   3      202.61      223.34      7.02 o 
  -3   6   3      342.56      320.27      7.06 o 
  -2   6   3      225.91      243.02      5.01 o 
  -1   6   3      115.37      123.97      2.73 o 
   0   6   3     1146.39     1196.78      9.77 o 
   1   6   3      150.44      171.90      2.95 o 
   2   6   3      868.47      939.04      9.06 o 
   3   6   3     1949.84     2051.24     18.33 o 
   4   6   3       18.90       22.75      1.54 o 
   5   6   3      124.96      131.24      3.14 o 
   6   6   3       53.00       48.50      3.37 o 
   7   6   3      395.19      430.73      8.87 o 
   8   6   3      110.84      111.51      6.34 o 
   9   6   3      107.46      105.46      7.34 o 
  10   6   3       46.38       51.55      6.40 o 
  11   6   3      124.69      134.20     10.29 o 
  -7   7   3       24.35       27.03      9.74 o 
  -6   7   3       39.13       43.83     10.16 o 
  -5   7   3       32.05       29.01      6.87 o 
  -4   7   3        4.13        4.21      2.53 o 
  -3   7   3      141.56      126.47      7.82 o 
  -2   7   3       53.35       52.63      3.47 o 
  -1   7   3       39.71       49.94      1.96 o 
   0   7   3      325.10      317.36      4.36 o 
   1   7   3       46.72       61.43      2.16 o 
   2   7   3      429.60      426.67      5.56 o 
   3   7   3      588.91      599.67      6.92 o 
   4   7   3      566.26      602.53      7.54 o 
   5   7   3      365.46      385.60      7.17 o 
   6   7   3      128.90      121.56      4.99 o 
   7   7   3        1.26        3.72      2.02 o 
   8   7   3       72.46       71.69      7.88 o 
   9   7   3      439.76      401.44     20.46 o 
  10   7   3       28.03       18.40      5.47 o 
  11   7   3        2.62       16.60      5.13 o 
  -7   8   3       12.76        4.70      8.35 o 
  -6   8   3       70.80       88.96     15.28 o 
  -5   8   3       10.99       14.55      5.46 o 
  -4   8   3      128.59      129.54      9.57 o 
  -3   8   3      611.87      614.50     15.39 o 
  -2   8   3      576.56      567.15     12.15 o 
  -1   8   3      189.75      176.57      4.19 o 
   0   8   3      780.47      776.87      9.29 o 
   1   8   3     1302.86     1312.32     13.19 o 
   2   8   3       98.65      101.20      2.40 o 
   3   8   3      338.44      352.96      4.76 o 
   4   8   3      374.65      357.72      6.91 o 
   5   8   3        8.97       10.77      2.17 o 
   6   8   3       19.66       22.14      2.93 o 
   7   8   3       45.08       49.46      5.71 o 
   8   8   3       45.47       49.48      5.82 o 
   9   8   3       59.92       70.30      5.68 o 
  10   8   3       46.11       36.35      6.64 o 
  11   8   3        3.13        6.19      5.18 o 
  -6   9   3       27.23       40.39     11.50 o 
  -5   9   3        0.63       -8.14      5.47 o 
  -4   9   3        1.95        5.91      4.95 o 
  -3   9   3       73.78       81.03      6.42 o 
  -2   9   3      230.51      224.04      7.27 o 
  -1   9   3       17.50       13.12      2.49 o 
   0   9   3        0.06       -0.04      1.49 o 
   1   9   3      351.00      369.23      7.07 o 
   2   9   3       91.29      102.11      3.88 o 
   3   9   3        0.51        0.45      1.17 o 
   4   9   3      107.28      112.92      5.22 o 
   5   9   3      373.86      368.07     10.00 o 
   6   9   3      276.94      276.26      7.26 o 
   7   9   3       30.18       33.66      5.38 o 
   8   9   3       28.19       22.62      3.08 o 
   9   9   3        0.13       -1.20      3.00 o 
  10   9   3      144.36      156.40     21.28 o 
  -5  10   3        0.21        2.46      6.67 o 
  -4  10   3        4.72        7.72      7.41 o 
  -3  10   3        6.43        5.86      4.32 o 
  -2  10   3      653.51      641.28     19.30 o 
  -1  10   3        0.37        0.08      1.66 o 
   0  10   3      277.48      284.75      7.43 o 
   1  10   3       23.27       20.36      5.22 o 
   2  10   3      180.57      161.63      6.34 o 
   3  10   3        0.17        1.15      1.49 o 
   4  10   3      269.45      251.20      6.83 o 
   5  10   3       52.87       48.31      3.87 o 
   6  10   3      301.79      270.71      7.49 o 
   7  10   3       63.46       57.85      4.51 o 
   8  10   3       38.74       30.27      4.79 o 
   9  10   3       23.03       23.39      7.77 o 
  10  10   3       53.79       55.36      9.01 o 
  -4  11   3        0.69       10.04      7.50 o 
  -3  11   3        4.54       10.34      7.28 o 
  -2  11   3       40.93       39.46     13.12 o 
  -1  11   3      230.43      224.94      9.86 o 
   0  11   3        5.45        4.67      2.09 o 
   1  11   3       40.49       45.68      3.74 o 
   2  11   3       36.94       30.48      3.37 o 
   3  11   3       20.47       16.10      2.76 o 
   4  11   3       21.18       16.03      2.83 o 
   5  11   3      131.49      120.05      6.96 o 
   6  11   3      218.31      213.71      7.90 o 
   7  11   3      271.86      258.38     11.01 o 
   8  11   3       62.24       76.98      7.71 o 
   9  11   3       20.69       25.88     10.98 o 
  10  11   3       39.85       44.60     11.56 o 
  -3  12   3       61.08       83.88     14.55 o 
  -2  12   3       62.65       72.47     12.19 o 
  -1  12   3        0.60        8.70      4.43 o 
   0  12   3      163.79      162.86     21.02 o 
   1  12   3      173.97      167.49     15.03 o 
   2  12   3       30.97       46.22      7.42 o 
   3  12   3       45.70       60.58      8.38 o 
   4  12   3       17.18       19.56      4.52 o 
   5  12   3       17.14       17.48      4.44 o 
   6  12   3       37.76       40.65      5.88 o 
   7  12   3       24.61       29.75      5.78 o 
   8  12   3      141.76      128.40      9.91 o 
   9  12   3        0.73       -2.10     13.60 o 
   0  13   3       59.86       39.85     10.62 o 
   1  13   3      201.57      229.48     23.99 o 
   2  13   3       23.60       35.12      9.98 o 
   3  13   3       46.61       35.54      9.68 o 
   4  13   3        5.89        9.03      5.38 o 
   5  13   3        0.17       -0.31      7.79 o 
   6  13   3       93.12      109.19      9.21 o 
   7  13   3       75.38       57.97     18.62 o 
   8  13   3       48.41       38.58     11.87 o 
   1  14   3       53.86       51.65     13.66 o 
   2  14   3       16.82       14.90      8.81 o 
   4  14   3        0.14        1.69      7.37 o 
   5  14   3        0.31       -7.08      7.76 o 
   6  14   3        4.68        0.02      8.50 o 
  -6 -11   4        8.44        4.14      3.79 o 
  -5 -11   4        7.45       10.39      2.94 o 
  -4 -11   4        0.21       -0.06      3.01 o 
  -3 -11   4       80.25       89.77      5.89 o 
  -2 -11   4       13.89        8.13      2.88 o 
  -1 -11   4        1.74        5.09      2.61 o 
   0 -11   4        1.57        6.84      2.98 o 
  -8 -10   4      121.33      107.74     10.02 o 
  -7 -10   4       14.45        3.83      2.62 o 
  -6 -10   4      248.51      252.63      9.65 o 
  -5 -10   4       14.69       11.61      5.28 o 
  -4 -10   4       20.75       29.45      4.17 o 
  -3 -10   4       16.50       21.22      3.50 o 
  -2 -10   4      112.40      124.21      6.56 o 
  -1 -10   4       35.58       22.57      3.31 o 
   0 -10   4       78.80       72.81      5.24 o 
   1 -10   4        7.43        5.94      2.57 o 
   2 -10   4       20.15       16.93      3.37 o 
  -8  -9   4       11.70       16.89      4.44 o 
  -7  -9   4      241.18      216.61      9.23 o 
  -6  -9   4       19.38       15.78      3.17 o 
  -5  -9   4        5.53        6.11      2.59 o 
  -4  -9   4       22.06       15.43      2.86 o 
  -3  -9   4        0.32        4.23      2.07 o 
  -2  -9   4      189.53      177.39      7.45 o 
  -1  -9   4       21.14       21.44      3.62 o 
   0  -9   4        4.50        4.23      2.08 o 
   1  -9   4      105.10      100.60      6.81 o 
   2  -9   4        0.14        7.21      2.77 o 
   3  -9   4        3.23        0.60      2.34 o 
  -9  -8   4       14.78       17.40      4.26 o 
  -8  -8   4       12.27       10.28      2.92 o 
  -7  -8   4        0.52       -1.90      1.93 o 
  -6  -8   4      112.91      106.33      8.97 o 
  -5  -8   4      291.23      281.16      9.32 o 
  -4  -8   4       21.53       22.07      3.00 o 
  -3  -8   4       55.23       61.25      6.00 o 
  -2  -8   4      130.49      146.10      5.92 o 
  -1  -8   4       98.53      114.50      5.63 o 
   0  -8   4        0.08        1.37      1.73 o 
   1  -8   4        0.04        1.84      1.88 o 
   2  -8   4        0.03        1.78      2.08 o 
   3  -8   4       44.72       38.92      4.88 o 
   4  -8   4      132.52      136.32     11.28 o 
 -10  -7   4        2.61        9.07      4.80 o 
  -9  -7   4       10.55        5.22      2.51 o 
  -8  -7   4        2.93        1.47      2.25 o 
  -7  -7   4       63.19       55.68      4.69 o 
  -6  -7   4      500.82      472.88     12.10 o 
  -5  -7   4      153.05      157.90      6.10 o 
  -4  -7   4      413.35      399.11      9.47 o 
  -3  -7   4      606.39      572.38     15.51 o 
  -2  -7   4      375.29      334.93      8.45 o 
  -1  -7   4       10.01        4.29      2.55 o 
   0  -7   4        0.57        3.58      1.41 o 
   1  -7   4       17.91       15.44      2.40 o 
   2  -7   4        0.00       -3.07      1.53 o 
   3  -7   4        7.94        5.89      2.84 o 
   4  -7   4      291.06      273.91      8.87 o 
   5  -7   4        9.67        6.53      2.84 o 
 -10  -6   4       19.17       18.46      7.66 o 
  -9  -6   4       26.03       29.04      3.92 o 
  -8  -6   4        1.37        0.98      1.92 o 
  -7  -6   4       34.29       50.02      4.30 o 
  -6  -6   4      273.29      266.43      7.66 o 
  -5  -6   4      501.96      465.96     11.20 o 
  -4  -6   4     1420.97     1343.63     23.37 o 
  -3  -6   4      312.85      315.52      7.72 o 
  -2  -6   4       40.32       43.30      3.94 o 
  -1  -6   4      111.37      108.68      4.28 o 
   0  -6   4      217.35      227.80      5.40 o 
   1  -6   4       35.34       36.22      4.02 o 
   2  -6   4       23.29       26.33      2.32 o 
   3  -6   4        7.95        9.11      2.05 o 
   4  -6   4       75.33       76.95      6.27 o 
   5  -6   4        2.43        6.98      2.50 o 
   6  -6   4        0.37        4.39      2.64 o 
 -10  -5   4       10.57       11.94      3.69 o 
  -9  -5   4        6.19        5.03      2.65 o 
  -8  -5   4       33.25       38.97      4.86 o 
  -7  -5   4        3.95        3.33      2.19 o 
  -6  -5   4        4.02        3.15      1.63 o 
  -5  -5   4       28.76       30.14      4.59 o 
  -4  -5   4        1.40        1.34      1.27 o 
  -3  -5   4      342.69      324.88      8.88 o 
  -2  -5   4        0.31        1.72      1.45 o 
  -1  -5   4      226.42      237.56      6.42 o 
   0  -5   4      835.86      861.59     11.15 o 
   1  -5   4      249.81      267.35      4.65 o 
   2  -5   4       71.92       76.44      3.13 o 
   3  -5   4        0.16        0.87      1.07 o 
   4  -5   4       94.71      114.80      7.38 o 
   5  -5   4        0.50        1.66      2.05 o 
   6  -5   4        1.33        7.26      2.92 o 
   7  -5   4       55.72       65.07      7.29 o 
 -10  -4   4       98.39       91.57      7.34 o 
  -9  -4   4        7.60       10.15      3.17 o 
  -8  -4   4       66.57       76.04      6.12 o 
  -7  -4   4       89.68       99.57      9.40 o 
  -6  -4   4       50.38       48.65      5.02 o 
  -5  -4   4        6.30        6.35      1.49 o 
  -4  -4   4        0.55        0.74      1.35 o 
  -3  -4   4      135.82      136.19      8.76 o 
  -2  -4   4      181.39      191.18      4.92 o 
  -1  -4   4      724.73      695.89     10.10 o 
   0  -4   4     1043.25     1030.73     11.09 o 
   1  -4   4        1.25       -0.33      0.85 o 
   2  -4   4        0.32        0.37      1.03 o 
   3  -4   4      169.62      164.33      4.28 o 
   4  -4   4       86.01       96.80      4.21 o 
   5  -4   4        1.50        3.44      2.46 o 
   6  -4   4      156.66      145.57      7.41 o 
   7  -4   4        1.32        1.34      2.74 o 
   8  -4   4       41.22       44.09      4.58 o 
 -10  -3   4        7.92        1.05      2.86 o 
  -9  -3   4       79.42       83.21      5.77 o 
  -8  -3   4       63.87       69.74      5.02 o 
  -7  -3   4      251.55      248.85      6.35 o 
  -6  -3   4       98.72       94.57      4.21 o 
  -5  -3   4      141.85      145.45      6.88 o 
  -4  -3   4        5.39        6.98      1.53 o 
  -3  -3   4       14.00       13.87      1.22 o 
  -2  -3   4      388.35      428.83      8.68 o 
  -1  -3   4       41.09       49.33      1.98 o 
   0  -3   4     1014.88     1009.60      9.25 o 
   1  -3   4      882.78      876.08      9.81 o 
   2  -3   4      441.44      439.75      7.04 o 
   3  -3   4       46.43       59.35      3.61 o 
   4  -3   4      112.57      122.86      7.36 o 
   5  -3   4       91.23      111.94      6.25 o 
   6  -3   4       92.09       82.88      9.29 o 
   7  -3   4        7.62        6.84      2.74 o 
   8  -3   4       15.96       15.57      3.58 o 
 -10  -2   4      256.75      271.89     11.05 o 
  -9  -2   4       65.98       69.90      5.41 o 
  -8  -2   4      389.23      388.43     10.19 o 
  -7  -2   4      151.49      147.03      5.03 o 
  -6  -2   4       77.51       80.85      3.65 o 
  -5  -2   4       32.73       33.44      3.38 o 
  -4  -2   4       10.59        5.27      1.07 o 
  -3  -2   4      392.75      403.97      8.62 o 
  -2  -2   4     1382.56     1360.04     15.21 o 
  -1  -2   4     1633.49     1593.73     15.63 o 
   0  -2   4       13.57       24.09      0.96 o 
   1  -2   4      128.15      142.04      2.67 o 
   2  -2   4      538.03      540.42      6.81 o 
   3  -2   4      149.46      133.55      3.42 o 
   4  -2   4       51.82       47.36      3.39 o 
   5  -2   4       44.51       42.40      3.47 o 
   6  -2   4       89.99       97.72      7.02 o 
   7  -2   4       66.16       54.27      7.96 o 
   8  -2   4       66.71       49.42      4.37 o 
   9  -2   4       22.25       20.42      4.14 o 
 -10  -1   4        0.00       -6.20      3.90 o 
  -9  -1   4       74.44       72.44      6.86 o 
  -8  -1   4       52.03       60.44      4.19 o 
  -7  -1   4      363.43      345.07      7.81 o 
  -6  -1   4        0.25       -0.53      1.21 o 
  -5  -1   4       68.56       58.67      3.23 o 
  -4  -1   4      437.43      444.02     10.98 o 
  -3  -1   4      385.94      406.29      5.40 o 
  -2  -1   4      542.02      559.38      5.86 o 
  -1  -1   4       22.40       32.40      1.81 o 
   0  -1   4      331.65      337.37      3.92 o 
   1  -1   4        6.99        4.65      0.78 o 
   2  -1   4      218.85      220.66      3.09 o 
   3  -1   4      199.67      244.55      4.49 o 
   4  -1   4        0.53        2.20      1.79 o 
   5  -1   4        3.21        0.72      1.56 o 
   6  -1   4      298.95      290.67      8.10 o 
   7  -1   4       32.43       32.35      3.79 o 
   8  -1   4        0.38        2.17      2.24 o 
   9  -1   4       72.41       68.62      9.55 o 
 -10   0   4       19.56       19.74      8.82 o 
  -9   0   4        1.57        0.89      2.40 o 
  -8   0   4      356.01      355.83      9.58 o 
  -7   0   4      229.30      254.55      6.74 o 
  -6   0   4        0.21        0.66      1.32 o 
  -5   0   4       19.41       14.92      2.05 o 
  -4   0   4      674.10      712.67     12.12 o 
  -3   0   4       51.82       53.78      1.84 o 
  -2   0   4       12.79        9.22      1.05 o 
  -1   0   4       70.65       61.97      1.81 o 
   0   0   4     4244.03     4188.27     39.26 o 
   1   0   4     1582.80     1580.29     14.37 o 
   2   0   4      756.14      786.03      9.21 o 
   3   0   4      805.16      860.48     10.28 o 
   4   0   4      259.08      285.08      6.00 o 
   5   0   4        3.94        4.12      1.70 o 
   6   0   4       13.52       12.68      2.50 o 
   7   0   4       17.79       17.84      2.57 o 
   8   0   4       36.45       28.91      5.03 o 
   9   0   4      181.86      167.19      8.34 o 
  10   0   4      223.26      241.62     23.06 o 
 -10   1   4       11.91       10.03      8.19 o 
  -9   1   4       32.17       32.76      4.71 o 
  -8   1   4       77.38       87.69      5.85 o 
  -7   1   4       12.73       10.71      2.18 o 
  -6   1   4      396.72      386.71      8.09 o 
  -5   1   4       22.66       30.53      2.53 o 
  -4   1   4      366.01      387.79      6.75 o 
  -3   1   4      373.45      395.95      5.57 o 
  -2   1   4       86.96      119.23      2.63 o 
  -1   1   4       40.60       29.38      2.25 o 
   0   1   4        2.30        0.95      0.64 o 
   1   1   4     7951.08     7900.18     76.51 o 
   2   1   4     1338.64     1351.51     14.54 o 
   3   1   4      332.15      324.24      9.51 o 
   4   1   4       18.69       13.91      2.63 o 
   5   1   4       24.08       24.93      2.61 o 
   6   1   4       72.92       80.69      4.15 o 
   7   1   4        9.31        7.87      2.43 o 
   8   1   4      285.66      286.58      8.86 o 
   9   1   4      116.36      110.26      8.03 o 
  10   1   4       30.76       33.74      6.32 o 
 -10   2   4       80.02       72.30     14.05 o 
  -9   2   4        1.82       -7.26      5.90 o 
  -8   2   4        5.23        6.80      4.23 o 
  -7   2   4       14.06       10.26      2.40 o 
  -6   2   4      113.43      124.61      5.23 o 
  -5   2   4      411.60      422.06      8.88 o 
  -4   2   4      508.58      526.22      8.49 o 
  -3   2   4      664.51      699.88      8.63 o 
  -2   2   4     1335.65     1473.08     15.02 o 
  -1   2   4      474.86      477.90      7.96 o 
   0   2   4       34.24       32.73      2.03 o 
   1   2   4        2.81        3.64      0.62 o 
   2   2   4       89.04       78.78      2.18 o 
   3   2   4       60.22       65.94      2.25 o 
   4   2   4      431.63      421.13      7.91 o 
   5   2   4        7.31       12.79      2.21 o 
   6   2   4       10.12       13.26      2.33 o 
   7   2   4       68.67       67.91      8.25 o 
   8   2   4      200.56      189.49      8.03 o 
   9   2   4       20.99       19.88      4.75 o 
  10   2   4        1.29        3.30      3.02 o 
  -9   3   4        4.27        2.74      7.46 o 
  -8   3   4       67.71       70.34      6.33 o 
  -7   3   4       54.72       46.12      5.82 o 
  -6   3   4       25.95       20.45      2.81 o 
  -5   3   4      102.38       94.35      6.52 o 
  -4   3   4     1047.98     1076.24     16.15 o 
  -3   3   4     1495.41     1532.83     18.33 o 
  -2   3   4     2435.85     2732.29     28.55 o 
  -1   3   4     2579.06     2741.58     23.67 o 
   0   3   4      383.94      413.14      4.73 o 
   1   3   4      428.11      405.96      5.84 o 
   2   3   4      333.54      404.39      7.41 o 
   3   3   4      145.21      153.57      6.94 o 
   4   3   4      407.45      400.39      7.05 o 
   5   3   4       54.30       63.89      3.37 o 
   6   3   4       26.36       37.83      3.61 o 
   7   3   4      120.88      113.36      7.15 o 
   8   3   4        0.15        4.48      2.33 o 
   9   3   4      161.41      169.37      7.37 o 
  10   3   4       26.58       21.30      4.05 o 
  -9   4   4       57.69       75.17     14.56 o 
  -8   4   4        6.47        8.05      3.80 o 
  -7   4   4       24.27       19.86      4.45 o 
  -6   4   4      141.32      123.29      7.73 o 
  -5   4   4      445.27      429.89     18.57 o 
  -4   4   4      763.10      758.15     11.47 o 
  -3   4   4      288.29      260.75      6.27 o 
  -2   4   4     1740.65     1907.79     29.16 o 
  -1   4   4     2616.85     2815.95     29.45 o 
   0   4   4       20.47       24.59      0.94 o 
   1   4   4       50.83       44.60      1.18 o 
   2   4   4      232.07      245.46      3.33 o 
   3   4   4        2.95        3.00      0.97 o 
   4   4   4       11.44       14.29      1.60 o 
   5   4   4       39.12       51.82      4.28 o 
   6   4   4      543.04      551.86     10.97 o 
   7   4   4        6.05        5.95      2.51 o 
   8   4   4      192.77      206.12      7.16 o 
   9   4   4       49.19       40.44      4.44 o 
  10   4   4       26.55       26.33      4.28 o 
  11   4   4       57.92       52.51     10.85 o 
  -8   5   4       11.34        1.11      6.01 o 
  -7   5   4       14.37       15.29      3.99 o 
  -6   5   4        1.75       -0.89      2.95 o 
  -5   5   4      241.07      246.49      8.43 o 
  -4   5   4       34.73       25.34      4.21 o 
  -3   5   4      424.94      431.85      8.98 o 
  -2   5   4      129.73      121.22      3.71 o 
  -1   5   4     1050.79     1069.97     14.42 o 
   0   5   4      130.27      168.68      4.92 o 
   1   5   4       26.91       31.80      1.51 o 
   2   5   4        7.59       13.61      1.13 o 
   3   5   4      142.12      172.13      3.35 o 
   4   5   4       16.53       16.75      1.62 o 
   5   5   4       92.77       98.65      3.69 o 
   6   5   4       17.22       14.00      2.13 o 
   7   5   4      103.33      106.55      5.83 o 
   8   5   4       22.84       14.96      3.46 o 
   9   5   4      134.41      128.97      7.34 o 
  10   5   4       68.19       63.48      5.69 o 
  11   5   4        3.68        2.69      3.85 o 
  -6   6   4       16.46       12.07      3.31 o 
  -5   6   4      782.29      736.70     16.66 o 
  -4   6   4      326.42      305.41      8.19 o 
  -3   6   4      527.58      533.89     10.75 o 
  -2   6   4       53.35       56.83      3.66 o 
  -1   6   4       32.37       31.14      2.10 o 
   0   6   4      332.03      337.89     10.33 o 
   1   6   4       21.97       19.39      1.52 o 
   2   6   4       13.93        9.33      1.64 o 
   3   6   4       16.32       27.20      2.03 o 
   4   6   4      995.27      948.41     12.18 o 
   5   6   4      138.26      121.17      4.15 o 
   6   6   4       83.46       77.38      4.17 o 
   7   6   4      156.57      163.91      8.18 o 
   8   6   4      577.16      598.52     12.97 o 
   9   6   4        1.50       -0.72      2.78 o 
  10   6   4      108.73      112.68      8.21 o 
  11   6   4        0.06        6.73      4.13 o 
  -7   7   4        1.05        0.41      4.09 o 
  -6   7   4        6.48        6.16      3.12 o 
  -5   7   4        4.49        5.66      2.74 o 
  -4   7   4        5.03        4.78      2.53 o 
  -3   7   4        1.37        1.14      1.77 o 
  -2   7   4      106.39      117.44      5.49 o 
  -1   7   4      633.40      644.26      9.50 o 
   0   7   4        0.51        1.26      0.80 o 
   1   7   4      460.44      448.17      6.11 o 
   2   7   4      158.97      176.15      3.60 o 
   3   7   4      108.02      104.04      2.95 o 
   4   7   4      165.88      156.78      4.30 o 
   5   7   4       96.29      102.19      4.50 o 
   6   7   4        3.27        1.83      1.91 o 
   7   7   4      109.64      115.63      6.36 o 
   8   7   4       54.09       51.03      4.77 o 
   9   7   4      386.13      382.93     13.53 o 
  10   7   4       55.74       47.39      6.16 o 
  11   7   4       40.17       46.61      7.95 o 
  -7   8   4       11.54       23.06     16.69 o 
  -6   8   4        7.41       16.32      5.62 o 
  -5   8   4      123.27      135.96      8.70 o 
  -4   8   4       11.34        8.37      3.30 o 
  -3   8   4      150.28      146.21      6.95 o 
  -2   8   4      314.95      312.31     11.14 o 
  -1   8   4       41.36       39.56      3.45 o 
   0   8   4     1742.82     1678.09     23.77 o 
   1   8   4     1123.44     1172.26     14.61 o 
   2   8   4       19.79       26.38      2.10 o 
   3   8   4      403.58      394.40      6.60 o 
   4   8   4        0.22        3.07      1.67 o 
   5   8   4      109.11      113.00      6.26 o 
   6   8   4       66.29       79.25      4.79 o 
   7   8   4       22.61       25.18      3.05 o 
   8   8   4       12.92       14.69      3.24 o 
   9   8   4       43.77       46.77      5.49 o 
  10   8   4      123.57      141.19     13.06 o 
  11   8   4       42.69       65.19     22.13 o 
  -6   9   4      274.36      324.91     23.72 o 
  -5   9   4       65.93       72.84      9.26 o 
  -4   9   4       16.88       16.09      3.67 o 
  -3   9   4       10.32        6.84      3.59 o 
  -2   9   4      537.72      497.82     11.29 o 
  -1   9   4      223.33      207.49      6.74 o 
   0   9   4      972.07      963.03     14.94 o 
   1   9   4       41.35       45.44      3.76 o 
   2   9   4       40.85       42.16      2.96 o 
   3   9   4       19.74       17.58      2.20 o 
   4   9   4        2.40        1.37      1.95 o 
   5   9   4      451.45      480.15      9.66 o 
   6   9   4       29.68       30.60      3.28 o 
   7   9   4      134.05      134.97      5.69 o 
   8   9   4       31.71       21.24      3.26 o 
   9   9   4        8.33        6.74      3.13 o 
  10   9   4       73.48       75.50     14.52 o 
  -5  10   4       33.07       48.93      8.65 o 
  -4  10   4        0.67        5.92      7.04 o 
  -3  10   4       84.96       90.33      6.96 o 
  -2  10   4        4.58        3.47      2.65 o 
  -1  10   4       24.27       26.51      3.31 o 
   0  10   4        0.31        0.31      1.69 o 
   1  10   4        6.52        7.66      2.09 o 
   2  10   4      107.27      112.27      5.41 o 
   3  10   4      192.56      177.65      5.15 o 
   4  10   4      305.55      298.67      9.49 o 
   5  10   4        0.03       -2.18      1.84 o 
   6  10   4       38.01       27.79      3.39 o 
   7  10   4        0.55       -0.11      2.07 o 
   8  10   4        0.18        2.22      2.42 o 
   9  10   4      252.01      247.14      8.89 o 
  10  10   4       32.75       25.82      5.44 o 
  -4  11   4        1.73       -1.63      5.07 o 
  -3  11   4      142.58      143.32     12.46 o 
  -2  11   4       55.67       58.42      7.65 o 
  -1  11   4        0.78        3.09      2.50 o 
   0  11   4      814.14      768.29     20.28 o 
   1  11   4       69.86       69.86      5.71 o 
   2  11   4       10.25        8.98      2.08 o 
   3  11   4      273.60      264.89      7.27 o 
   4  11   4      270.58      269.45      7.41 o 
   5  11   4        5.14        2.03      2.59 o 
   6  11   4        0.07        2.53      2.22 o 
   7  11   4       42.31       42.12      4.18 o 
   8  11   4       62.21       58.32      4.80 o 
   9  11   4        0.51        5.23     10.15 o 
  10  11   4       33.75       24.54      6.96 o 
  -3  12   4       13.16       14.28      7.60 o 
  -2  12   4       59.45       52.08      8.01 o 
  -1  12   4        0.93        3.94      3.50 o 
   0  12   4       81.97       84.17      6.16 o 
   1  12   4       10.18       13.71      3.38 o 
   2  12   4        0.30       -0.61      2.38 o 
   3  12   4       97.93       93.56      6.32 o 
   4  12   4      168.43      186.90      7.54 o 
   5  12   4        8.59       14.80      2.98 o 
   6  12   4        0.45        2.68      2.75 o 
   7  12   4       88.65      102.75      8.67 o 
   8  12   4       11.32       13.40      4.70 o 
   9  12   4        6.05        8.35      4.81 o 
  -1  13   4        8.17        6.02      4.58 o 
   0  13   4      132.38      127.57      9.66 o 
   1  13   4       10.35       14.45      4.10 o 
   2  13   4        0.51        4.46      5.90 o 
   3  13   4        4.53        3.63      4.53 o 
   4  13   4        3.49        7.25      5.09 o 
   5  13   4       46.18       40.41     11.24 o 
   6  13   4       31.36       39.67     12.06 o 
   7  13   4        0.58        1.07      4.96 o 
   8  13   4        2.84        3.05      4.23 o 
   1  14   4        8.16       12.25      8.81 o 
   2  14   4      208.62      250.70     26.82 o 
   3  14   4        0.57       10.67      8.02 o 
   4  14   4       58.69       61.07      9.39 o 
   5  14   4        5.31       -2.01      6.94 o 
   6  14   4       42.03       75.07     27.42 o 
   7  14   4       42.81       41.57      8.49 o 
  -4 -11   5       24.90       28.78      3.75 o 
  -3 -11   5       10.98        6.50      2.85 o 
  -7 -10   5       30.88       37.14     12.66 o 
  -6 -10   5        5.09        2.80      2.68 o 
  -5 -10   5        0.36        4.47      2.60 o 
  -4 -10   5        2.55        4.44      2.58 o 
  -3 -10   5      228.21      242.25      7.67 o 
  -2 -10   5       10.13        6.48      3.15 o 
  -1 -10   5       20.17       15.03      4.12 o 
   0 -10   5        1.05        1.62      2.41 o 
   1 -10   5        6.58        7.68      3.36 o 
  -8  -9   5        0.68        0.28      2.75 o 
  -7  -9   5       68.49       70.90      7.37 o 
  -6  -9   5        3.38        5.17      2.66 o 
  -5  -9   5       61.88       67.51      5.40 o 
  -4  -9   5       31.89       35.34      4.14 o 
  -3  -9   5      153.29      164.21      7.31 o 
  -2  -9   5      115.94      129.84      7.90 o 
  -1  -9   5        4.60        7.48      2.57 o 
   0  -9   5       97.61       96.27      5.72 o 
   1  -9   5      201.78      197.05     11.64 o 
   2  -9   5      303.22      315.76      9.08 o 
  -9  -8   5       10.19       15.45      3.58 o 
  -8  -8   5        0.85        1.07      2.25 o 
  -7  -8   5       77.73       74.73      6.31 o 
  -6  -8   5      110.98      107.30      8.72 o 
  -5  -8   5        0.07        0.80      1.82 o 
  -4  -8   5        8.07        8.06      2.32 o 
  -3  -8   5       56.90       68.43      5.44 o 
  -2  -8   5       57.79       58.57      4.84 o 
  -1  -8   5       73.45       76.89      6.53 o 
   0  -8   5        2.31        1.78      1.95 o 
   1  -8   5       80.40       77.29      4.94 o 
   2  -8   5       31.60       28.52      3.71 o 
   3  -8   5        7.33       10.45      2.61 o 
   4  -8   5        0.41        1.92      2.85 o 
  -9  -7   5       12.45       16.37      3.46 o 
  -8  -7   5        0.89        1.62      2.06 o 
  -7  -7   5      120.20      134.71      8.91 o 
  -6  -7   5      324.56      298.90     18.04 o 
  -5  -7   5       18.09       16.11      3.42 o 
  -4  -7   5       16.49       19.38      2.77 o 
  -3  -7   5      144.80      151.12      5.72 o 
  -2  -7   5       92.13       91.62      4.71 o 
  -1  -7   5      203.83      205.75      6.18 o 
   0  -7   5      326.62      332.42      7.80 o 
   1  -7   5        6.35        8.12      2.10 o 
   2  -7   5       25.78       25.32      4.90 o 
   3  -7   5      123.19      133.30      6.63 o 
   4  -7   5       28.29       42.65      5.37 o 
   5  -7   5       56.00       67.12      6.02 o 
  -9  -6   5       10.94       18.37      3.31 o 
  -8  -6   5       76.68       79.16      5.61 o 
  -7  -6   5       29.91       24.96      3.34 o 
  -6  -6   5       95.03       95.38      5.64 o 
  -5  -6   5      371.52      325.75      8.46 o 
  -4  -6   5        0.01        1.28      1.44 o 
  -3  -6   5       12.37       16.73      2.33 o 
  -2  -6   5      267.74      254.83     11.74 o 
  -1  -6   5       20.61       15.48      2.59 o 
   0  -6   5       45.42       42.75      2.98 o 
   1  -6   5      103.52      112.76      4.94 o 
   2  -6   5       46.17       47.00      3.63 o 
   3  -6   5       34.08       33.98      3.42 o 
   4  -6   5      230.26      250.19      8.67 o 
   5  -6   5      100.98      107.98      6.30 o 
   6  -6   5       82.41      108.23      7.98 o 
 -10  -5   5        6.47        8.22      4.41 o 
  -9  -5   5       13.06        9.36      3.19 o 
  -8  -5   5        1.07        0.03      2.30 o 
  -7  -5   5       47.98       40.87      6.76 o 
  -6  -5   5      104.49       90.65      4.90 o 
  -5  -5   5      196.43      176.25      5.83 o 
  -4  -5   5        3.99        3.28      1.77 o 
  -3  -5   5       23.91       38.89      4.60 o 
  -2  -5   5      157.77      162.45      7.48 o 
  -1  -5   5       52.70       61.10      4.11 o 
   0  -5   5      469.58      461.98      8.80 o 
   1  -5   5      320.54      319.11      7.30 o 
   2  -5   5       45.64       54.70      2.99 o 
   3  -5   5       18.99       18.38      2.31 o 
   4  -5   5      208.09      202.92      6.54 o 
   5  -5   5       33.80       47.34      4.20 o 
   6  -5   5       18.24       15.36      3.27 o 
 -10  -4   5       73.28       69.62     20.60 o 
  -9  -4   5        1.05        1.31      2.49 o 
  -8  -4   5       67.77       83.83      7.07 o 
  -7  -4   5        1.73        1.97      2.14 o 
  -6  -4   5      462.36      439.33     11.80 o 
  -5  -4   5       49.15       50.25      3.72 o 
  -4  -4   5       20.32       21.69      3.59 o 
  -3  -4   5       39.69       40.86      2.89 o 
  -2  -4   5       83.38       85.95      5.79 o 
  -1  -4   5       22.38       20.69      1.88 o 
   0  -4   5        0.04        1.51      0.82 o 
   1  -4   5       96.65       93.03      2.78 o 
   2  -4   5       14.25       12.95      3.03 o 
   3  -4   5      249.13      233.30      4.85 o 
   4  -4   5      187.54      203.41      6.98 o 
   5  -4   5      136.40      140.23      6.08 o 
   6  -4   5        0.37        4.22      2.40 o 
   7  -4   5       23.56       14.09      3.38 o 
 -10  -3   5       61.91       54.54      6.00 o 
  -9  -3   5        0.02        2.07      2.55 o 
  -8  -3   5      231.85      238.60      9.00 o 
  -7  -3   5      448.25      437.40     12.42 o 
  -6  -3   5        1.12        0.95      1.94 o 
  -5  -3   5      220.45      207.73      6.86 o 
  -4  -3   5      221.36      215.12      8.55 o 
  -3  -3   5       39.42       47.30      2.71 o 
  -2  -3   5      124.50      115.36      3.01 o 
  -1  -3   5        7.26       13.35      1.31 o 
   0  -3   5      176.03      172.56      2.95 o 
   1  -3   5       13.03       19.93      1.91 o 
   2  -3   5       10.30       10.92      1.39 o 
   3  -3   5      331.46      307.10      5.84 o 
   4  -3   5       65.23       63.98      3.71 o 
   5  -3   5       70.01       71.49      6.12 o 
   6  -3   5      304.24      252.43      7.51 o 
   7  -3   5       79.86       72.39      9.05 o 
   8  -3   5       52.21       48.75      8.44 o 
 -10  -2   5        3.43       -1.58      2.69 o 
  -9  -2   5       82.95       96.41      6.29 o 
  -8  -2   5       53.09       62.18      4.90 o 
  -7  -2   5      597.32      561.06     10.37 o 
  -6  -2   5      663.47      646.64     10.79 o 
  -5  -2   5       17.38       17.72      2.33 o 
  -4  -2   5       16.73       23.19      2.16 o 
  -3  -2   5       68.08       64.84      2.28 o 
  -2  -2   5       12.62       22.72      1.03 o 
  -1  -2   5        8.86       17.04      1.52 o 
   0  -2   5       20.08       15.17      1.33 o 
   1  -2   5        0.13        2.32      0.64 o 
   2  -2   5        9.30       10.92      1.31 o 
   3  -2   5       38.12       47.54      2.27 o 
   4  -2   5       29.86       31.17      3.07 o 
   5  -2   5      104.34      103.49      6.03 o 
   6  -2   5        0.00        0.44      2.03 o 
   7  -2   5        2.61        2.79      3.59 o 
   8  -2   5       77.28       98.88      5.91 o 
 -10  -1   5       35.61       30.62      7.55 o 
  -9  -1   5        0.24        2.23      2.35 o 
  -8  -1   5        6.70        7.53      2.09 o 
  -7  -1   5       53.09       50.36      3.64 o 
  -6  -1   5        0.86        0.68      1.36 o 
  -5  -1   5        0.07        2.34      2.14 o 
  -4  -1   5      283.36      285.70      8.19 o 
  -3  -1   5      314.04      306.08      4.49 o 
  -2  -1   5      893.01      928.65     11.75 o 
  -1  -1   5      176.13      208.12      3.42 o 
   0  -1   5       32.41       34.47      1.43 o 
   1  -1   5        0.97        1.10      0.65 o 
   2  -1   5        4.08        2.77      0.59 o 
   3  -1   5       42.40       36.38      2.38 o 
   4  -1   5      272.32      258.37      7.45 o 
   5  -1   5       47.15       47.82      4.52 o 
   6  -1   5      265.00      218.18      7.06 o 
   7  -1   5        0.33        0.48      2.22 o 
   8  -1   5       12.16        7.89      2.66 o 
   9  -1   5       12.70       15.31      3.97 o 
 -10   0   5       76.15       80.59      8.47 o 
  -9   0   5        6.30        2.23      2.53 o 
  -8   0   5       11.48       10.90      2.87 o 
  -7   0   5      701.40      679.22     12.11 o 
  -6   0   5      193.72      191.03      6.98 o 
  -5   0   5       37.57       47.13      3.67 o 
  -4   0   5     1747.27     1864.72     20.19 o 
  -3   0   5       74.71       91.46      2.03 o 
  -2   0   5       11.68        7.43      0.94 o 
  -1   0   5       66.39       55.68      2.17 o 
   0   0   5       74.06       80.49      2.79 o 
   1   0   5       41.59       63.58      1.75 o 
   2   0   5        8.92        3.17      0.73 o 
   3   0   5     1235.76     1243.57     17.41 o 
   4   0   5        0.64        0.60      1.13 o 
   5   0   5       87.65      101.15      5.84 o 
   6   0   5        0.32        1.34      1.84 o 
   7   0   5       55.30       54.92      5.33 o 
   8   0   5        1.07        2.08      2.21 o 
   9   0   5        2.52        3.82      3.01 o 
 -10   1   5       73.51       95.66     16.12 o 
  -9   1   5        1.39       -1.52      4.44 o 
  -8   1   5      131.66      129.22     11.60 o 
  -7   1   5      197.61      194.02      6.01 o 
  -6   1   5       16.28       11.54      2.06 o 
  -5   1   5      478.01      470.37      8.59 o 
  -4   1   5      748.46      748.90     10.04 o 
  -3   1   5      175.85      181.23      3.14 o 
  -2   1   5      103.21      122.45      2.87 o 
  -1   1   5      292.71      291.30      5.22 o 
   0   1   5      153.96      143.19      3.19 o 
   1   1   5      182.33      259.59      5.07 o 
   2   1   5      754.92      789.86      8.73 o 
   3   1   5     2378.27     2446.16     21.06 o 
   4   1   5     1299.27     1314.43     16.61 o 
   5   1   5       37.12       55.50      4.77 o 
   6   1   5        9.66        5.32      2.08 o 
   7   1   5      229.36      225.68      7.38 o 
   8   1   5      107.82       98.02      6.32 o 
   9   1   5        3.10        4.38      2.90 o 
  10   1   5        2.26        1.44      3.40 o 
  -9   2   5      106.02      115.96     10.11 o 
  -8   2   5       33.39       46.57      7.04 o 
  -7   2   5      124.02      132.14      6.14 o 
  -6   2   5      438.72      444.92      9.88 o 
  -5   2   5        3.66        3.86      3.07 o 
  -4   2   5      206.33      226.57      7.03 o 
  -3   2   5        4.93        8.87      1.08 o 
  -2   2   5       32.12       45.99      2.33 o 
  -1   2   5      203.16      190.02      4.09 o 
   0   2   5      188.27      171.41      3.82 o 
   1   2   5     1168.55     1202.45     13.64 o 
   2   2   5       52.34       42.35      2.52 o 
   3   2   5        7.76        3.24      0.78 o 
   4   2   5      291.24      298.45      6.04 o 
   5   2   5       17.86       18.27      5.10 o 
   6   2   5       22.29       21.16      2.42 o 
   7   2   5       18.63       18.11      3.00 o 
   8   2   5       38.89       36.84      4.08 o 
   9   2   5       18.28       18.04      3.97 o 
  10   2   5        6.12        6.91      3.84 o 
  -9   3   5       12.71       39.48     11.05 o 
  -8   3   5        9.96       11.74      3.18 o 
  -7   3   5      149.09      167.91      8.92 o 
  -6   3   5      197.18      214.62      9.36 o 
  -5   3   5     1379.59     1397.90     21.09 o 
  -4   3   5      366.20      360.35      9.54 o 
  -3   3   5      477.13      462.65     11.34 o 
  -2   3   5      123.89      140.59      2.83 o 
  -1   3   5       46.78       62.40      3.33 o 
   0   3   5        0.22        2.43      0.57 o 
   1   3   5      873.85      876.18      9.23 o 
   2   3   5        0.03        1.13      0.61 o 
   3   3   5     1393.25     1402.87     14.25 o 
   4   3   5       71.26       69.02      2.58 o 
   5   3   5      125.96      119.26      5.81 o 
   6   3   5      225.93      210.80     17.22 o 
   7   3   5      184.11      163.10      6.82 o 
   8   3   5      136.11      134.68      6.99 o 
   9   3   5        8.51       16.66      3.97 o 
  10   3   5        4.01        8.98      3.60 o 
  -9   4   5       84.35       96.13     16.27 o 
  -8   4   5      105.99      111.51      9.69 o 
  -7   4   5        1.46        7.05      3.32 o 
  -6   4   5       22.82       32.77      5.67 o 
  -5   4   5       25.89       24.82      3.25 o 
  -4   4   5       16.78       11.27      2.23 o 
  -3   4   5     1010.86     1077.70     16.23 o 
  -2   4   5       83.19       79.55      3.17 o 
  -1   4   5      609.01      646.25      6.82 o 
   0   4   5      208.23      224.03      6.05 o 
   1   4   5     1105.16     1072.93     11.41 o 
   2   4   5       69.60       79.66      2.22 o 
   3   4   5     1774.61     1863.89     22.32 o 
   4   4   5        1.00        0.76      0.95 o 
   5   4   5       12.51        7.65      2.45 o 
   6   4   5      481.56      476.85     10.13 o 
   7   4   5        0.29        3.99      2.41 o 
   8   4   5      159.67      172.02      7.38 o 
   9   4   5       96.88      108.85      7.47 o 
  10   4   5       69.77       72.39      6.09 o 
  -8   5   5       19.96       28.44      5.76 o 
  -7   5   5        4.94        7.84      4.80 o 
  -6   5   5      169.60      160.51     23.28 o 
  -5   5   5        2.72        2.13      2.52 o 
  -4   5   5      212.12      205.26      6.32 o 
  -3   5   5      319.05      314.65      7.44 o 
  -2   5   5       42.07       37.86      3.59 o 
  -1   5   5       77.30       71.68      3.20 o 
   0   5   5        2.74        4.34      1.49 o 
   1   5   5     1027.76     1045.31     10.55 o 
   2   5   5      441.45      454.02      5.67 o 
   3   5   5       67.44       76.15      2.08 o 
   4   5   5      251.85      271.63      5.54 o 
   5   5   5       72.52       80.60      4.51 o 
   6   5   5      191.72      172.39      5.87 o 
   7   5   5      515.91      474.63     10.70 o 
   8   5   5       69.51       66.09      5.68 o 
   9   5   5       96.72      104.56      7.46 o 
  10   5   5        1.36        0.93      2.86 o 
  -8   6   5       95.00      146.57     19.25 o 
  -7   6   5        3.48        7.59      5.21 o 
  -6   6   5       97.24      123.42     11.78 o 
  -5   6   5       93.80       87.53      7.30 o 
  -4   6   5        0.26        2.98      1.60 o 
  -3   6   5      102.43       97.65      4.77 o 
  -2   6   5       27.45       26.37      2.59 o 
  -1   6   5      138.93      140.75      7.19 o 
   0   6   5      338.31      370.84      6.79 o 
   1   6   5      491.84      526.36     10.20 o 
   2   6   5        0.20        0.77      0.61 o 
   3   6   5      222.72      227.31      4.65 o 
   4   6   5      520.99      475.55      9.67 o 
   5   6   5     2474.95     2401.54     28.58 o 
   6   6   5       81.77       79.43      4.47 o 
   7   6   5        3.32       10.62      2.61 o 
   8   6   5      175.46      185.16      6.92 o 
   9   6   5        0.80        0.00      2.95 o 
  10   6   5       18.71       20.62      4.50 o 
  11   6   5       44.75       42.04      5.45 o 
  -6   7   5       84.35      111.18      7.82 o 
  -5   7   5        0.54       -3.40      2.18 o 
  -4   7   5        0.74        1.12      2.24 o 
  -3   7   5       11.92        9.35      2.27 o 
  -2   7   5      138.12      140.11      5.14 o 
  -1   7   5        2.14        3.88      1.50 o 
   0   7   5      145.21      154.75      6.41 o 
   1   7   5       20.54       20.76      2.34 o 
   2   7   5       40.29       47.93      2.89 o 
   3   7   5       24.63       38.73      2.93 o 
   4   7   5       71.83       93.37      3.98 o 
   5   7   5      458.88      449.52      8.60 o 
   6   7   5      165.46      160.80      8.04 o 
   7   7   5       15.31        9.64      2.76 o 
   8   7   5       72.69       79.21      9.00 o 
   9   7   5      248.89      245.17      9.21 o 
  10   7   5       97.74       90.82      7.68 o 
  -7   8   5       38.17       23.34     10.56 o 
  -6   8   5       11.93        5.50      3.46 o 
  -5   8   5       64.73       74.69     16.57 o 
  -4   8   5       42.30       39.95      4.67 o 
  -3   8   5        6.08        6.25      3.85 o 
  -2   8   5        2.12        0.32      1.70 o 
  -1   8   5       84.75       87.41      5.61 o 
   0   8   5       12.10       13.07      2.05 o 
   1   8   5       27.00       29.12      2.64 o 
   2   8   5      452.10      439.66      7.51 o 
   3   8   5        1.74        3.09      1.32 o 
   4   8   5      518.86      520.10      9.44 o 
   5   8   5       31.51       31.69      3.09 o 
   6   8   5      116.89      117.19      5.34 o 
   7   8   5        1.51        5.50      2.12 o 
   8   8   5      278.38      278.77      8.83 o 
   9   8   5      167.93      181.70      7.78 o 
  10   8   5        6.66        0.30      3.25 o 
  -6   9   5       33.20       17.67      6.50 o 
  -5   9   5        0.07        0.76      2.76 o 
  -4   9   5       17.01        8.27      5.33 o 
  -3   9   5       47.68       40.64      4.74 o 
  -2   9   5        2.14        1.62      2.22 o 
  -1   9   5      592.59      554.10     11.67 o 
   0   9   5      111.10      106.39      5.26 o 
   1   9   5      102.59      113.71      6.64 o 
   2   9   5      252.46      268.10      6.46 o 
   3   9   5      174.87      176.21      5.24 o 
   4   9   5        0.01        2.22      1.86 o 
   5   9   5       28.35       33.02      3.26 o 
   6   9   5        3.63        4.30      2.04 o 
   7   9   5       19.02       21.16      3.16 o 
   8   9   5      259.66      286.66      9.55 o 
   9   9   5      128.10      157.98      8.47 o 
  10   9   5       46.02       48.83      5.56 o 
  -5  10   5       70.25       95.85     11.04 o 
  -4  10   5        2.07        2.68      3.14 o 
  -3  10   5        1.22        2.02      2.57 o 
  -2  10   5        5.40        1.28      5.13 o 
  -1  10   5        0.04        2.95      2.40 o 
   0  10   5      272.19      240.64      7.53 o 
   1  10   5        1.74        3.13      1.78 o 
   2  10   5        0.35        0.05      1.66 o 
   3  10   5      572.52      563.67      9.66 o 
   4  10   5        0.82        1.31      1.95 o 
   5  10   5        0.81        0.27      2.02 o 
   6  10   5      168.40      165.46      6.22 o 
   7  10   5       79.42       78.25      5.36 o 
   8  10   5        1.96        2.59      2.73 o 
   9  10   5       65.09       69.86      7.36 o 
  10  10   5       63.01       59.08     19.75 o 
  -4  11   5        0.08        2.73      4.74 o 
  -3  11   5        2.15        6.78      3.11 o 
  -2  11   5       12.61       11.63      3.71 o 
  -1  11   5      523.47      479.82     13.38 o 
   0  11   5      108.47      111.33      9.00 o 
   1  11   5        6.96        5.95      2.18 o 
   2  11   5       56.13       65.14      4.49 o 
   3  11   5       60.76       64.72      4.45 o 
   4  11   5       68.77       77.48      4.98 o 
   5  11   5      139.52      146.18      7.19 o 
   6  11   5       11.22        5.91      2.38 o 
   7  11   5        0.33       -1.92      2.22 o 
   8  11   5        2.56        5.06      2.76 o 
   9  11   5        0.44        1.01      3.09 o 
  -3  12   5       16.50       32.94      6.92 o 
  -2  12   5       14.68       20.11     13.89 o 
  -1  12   5        0.00        3.61      2.99 o 
   0  12   5       12.35       16.35      3.71 o 
   1  12   5       78.22       96.50      6.41 o 
   2  12   5       49.07       46.38      4.14 o 
   3  12   5       94.04      101.79      6.56 o 
   4  12   5        3.94        7.31      2.94 o 
   5  12   5        0.76        1.80      2.73 o 
   6  12   5        0.47        2.40      2.44 o 
   7  12   5        2.47        2.30      2.66 o 
   8  12   5       18.61       16.35      4.57 o 
   9  12   5        1.75        3.80      5.03 o 
  -2  13   5      234.94      245.54     22.09 o 
  -1  13   5      119.04      140.79     12.39 o 
   0  13   5      200.61      205.50     15.10 o 
   1  13   5        1.72        5.87      2.81 o 
   2  13   5      112.07      138.01      9.64 o 
   3  13   5       18.85       21.89      3.47 o 
   4  13   5        8.49        9.38      3.28 o 
   5  13   5       65.70       70.41      5.94 o 
   6  13   5        7.05        4.58      3.69 o 
   7  13   5        4.19        3.23      5.12 o 
   8  13   5       19.47       22.32      5.32 o 
   0  14   5       18.09       21.58      5.74 o 
   1  14   5        0.68        8.51      6.65 o 
   2  14   5       29.40       27.40      9.67 o 
   3  14   5        0.00       -6.00      4.45 o 
   4  14   5       20.61       27.34     15.47 o 
   5  14   5      137.53      125.24     12.37 o 
   6  14   5       53.33       63.02      9.45 o 
   7  14   5        9.31        8.60      5.95 o 
  -5 -10   6       25.75       28.83      4.17 o 
  -4 -10   6        1.58        4.62      2.36 o 
  -3 -10   6      154.09      155.19     10.48 o 
  -2 -10   6       34.51       35.11      4.01 o 
  -1 -10   6        3.81        7.60      3.21 o 
  -7  -9   6        0.30        1.93      2.72 o 
  -6  -9   6      116.35      129.97      9.46 o 
  -5  -9   6        0.00       -1.82      1.91 o 
  -4  -9   6        9.40        6.40      2.64 o 
  -3  -9   6       35.65       42.25      4.05 o 
  -2  -9   6       89.12       98.54      5.94 o 
  -1  -9   6       94.25       99.37      5.77 o 
   0  -9   6       43.13       43.22      5.07 o 
   1  -9   6       10.00        5.56      2.80 o 
  -8  -8   6       99.60      106.47      7.10 o 
  -7  -8   6        2.34        4.10      2.52 o 
  -6  -8   6        9.75        9.25      3.34 o 
  -5  -8   6        1.66        0.35      2.15 o 
  -4  -8   6        0.08        2.86      2.11 o 
  -3  -8   6      270.07      255.55      9.24 o 
  -2  -8   6        2.04       -0.52      1.75 o 
  -1  -8   6      425.87      436.86      9.75 o 
   0  -8   6       28.01       19.20      2.91 o 
   1  -8   6        0.00        2.63      2.68 o 
   2  -8   6        0.75        1.03      2.32 o 
   3  -8   6       21.84       18.81      4.76 o 
  -8  -7   6       13.08        8.74      3.21 o 
  -7  -7   6        2.03        2.91      2.24 o 
  -6  -7   6        6.45       12.85      2.76 o 
  -5  -7   6       10.55       13.05      2.71 o 
  -4  -7   6        0.02       -0.64      1.80 o 
  -3  -7   6       11.34       10.50      2.89 o 
  -2  -7   6        1.35        3.04      1.64 o 
  -1  -7   6      437.25      415.09     10.41 o 
   0  -7   6       84.61       82.48      6.17 o 
   1  -7   6       46.73       46.11      4.04 o 
   2  -7   6       47.80       59.28      5.72 o 
   3  -7   6       17.25       24.29      3.95 o 
   4  -7   6        9.57       12.51      5.10 o 
  -9  -6   6       54.69       64.23      5.48 o 
  -8  -6   6       99.12       85.30      6.23 o 
  -7  -6   6       77.83       69.49      5.15 o 
  -6  -6   6        1.55        2.92      2.50 o 
  -5  -6   6       32.53       32.66      3.90 o 
  -4  -6   6      111.22      103.04      7.46 o 
  -3  -6   6      373.91      337.18     17.59 o 
  -2  -6   6      126.91      132.83      7.41 o 
  -1  -6   6      182.63      173.17      7.38 o 
   0  -6   6       78.88       88.20      6.52 o 
   1  -6   6      187.83      179.81      6.32 o 
   2  -6   6       54.81       61.27      4.53 o 
   3  -6   6      166.06      167.39      6.13 o 
   4  -6   6      132.14      137.13      9.32 o 
   5  -6   6       16.72       16.52      3.69 o 
  -9  -5   6        2.12        8.15      3.30 o 
  -8  -5   6        4.01        5.20      3.02 o 
  -7  -5   6        1.21        1.70      1.71 o 
  -6  -5   6      327.29      330.17     10.11 o 
  -5  -5   6      121.06      119.53     10.62 o 
  -4  -5   6        0.21        1.98      3.19 o 
  -3  -5   6      319.76      297.01      7.36 o 
  -2  -5   6       18.63       17.95      2.50 o 
  -1  -5   6        1.90        2.58      1.29 o 
   0  -5   6       14.64       22.56      2.37 o 
   1  -5   6      344.04      355.99     10.49 o 
   2  -5   6       23.11       29.80      5.29 o 
   3  -5   6        8.25       10.23      2.15 o 
   4  -5   6       72.01       72.39      4.98 o 
   5  -5   6       42.06       30.15      4.50 o 
   6  -5   6       28.96       47.62      4.73 o 
 -10  -4   6        0.06        3.99      3.04 o 
  -9  -4   6       46.90       57.84      5.93 o 
  -8  -4   6        6.45        5.35      2.95 o 
  -7  -4   6      252.12      246.72      9.19 o 
  -6  -4   6      225.28      224.01      8.32 o 
  -5  -4   6       39.54       34.50      4.02 o 
  -4  -4   6      114.86      108.32      4.69 o 
  -3  -4   6        0.01        0.52      1.05 o 
  -2  -4   6       57.11       74.42      4.71 o 
  -1  -4   6        9.62       10.27      1.92 o 
   0  -4   6       94.16       92.52      3.27 o 
   1  -4   6       61.32       66.79      3.64 o 
   2  -4   6       64.70       63.91      3.62 o 
   3  -4   6        0.93        0.46      1.84 o 
   4  -4   6      277.90      265.34      7.39 o 
   5  -4   6      150.55      159.87      6.43 o 
   6  -4   6        1.48        4.52      2.44 o 
   7  -4   6        2.98        1.02      2.82 o 
 -10  -3   6       19.07       24.33      5.57 o 
  -9  -3   6        1.31        1.20      2.75 o 
  -8  -3   6       12.20        8.77      3.08 o 
  -7  -3   6      142.66      145.09      7.87 o 
  -6  -3   6       71.01       72.43      5.52 o 
  -5  -3   6      103.57      105.95      9.39 o 
  -4  -3   6        0.02        0.70      1.18 o 
  -3  -3   6        0.55        2.26      1.09 o 
  -2  -3   6      123.47      132.34      3.53 o 
  -1  -3   6        8.30       15.99      1.16 o 
   0  -3   6      331.49      320.16      4.71 o 
   1  -3   6        0.09        5.07      1.11 o 
   2  -3   6      528.62      538.00      8.38 o 
   3  -3   6       32.83       24.95      2.33 o 
   4  -3   6       11.99       14.34      2.75 o 
   5  -3   6       13.69       15.10      2.71 o 
   6  -3   6       34.06       32.47      3.70 o 
   7  -3   6       22.72       14.42      3.42 o 
 -10  -2   6        7.77        7.56      3.51 o 
  -9  -2   6       61.79       49.37      6.70 o 
  -8  -2   6      283.67      251.89      9.39 o 
  -7  -2   6       20.65       12.93      2.97 o 
  -6  -2   6       83.19       84.16      5.82 o 
  -5  -2   6        2.42        1.20      1.74 o 
  -4  -2   6       25.09       25.82      2.30 o 
  -3  -2   6      140.01      139.72      3.31 o 
  -2  -2   6       65.06       65.98      1.82 o 
  -1  -2   6      273.09      288.11      4.56 o 
   0  -2   6      394.82      404.73      5.16 o 
   1  -2   6     1123.12     1083.05     10.92 o 
   2  -2   6       29.46       31.13      1.76 o 
   3  -2   6      182.76      183.15      4.36 o 
   4  -2   6        4.71        3.13      2.00 o 
   5  -2   6       89.19       90.77      6.00 o 
   6  -2   6        1.70        2.27      2.28 o 
   7  -2   6        0.71        5.93      2.68 o 
   8  -2   6        0.24        2.23      2.83 o 
 -10  -1   6       22.37       24.39      4.55 o 
  -9  -1   6       52.35       47.10      4.74 o 
  -8  -1   6        0.60        3.08      2.43 o 
  -7  -1   6       32.82       29.41      2.95 o 
  -6  -1   6      110.72      118.30      4.47 o 
  -5  -1   6       99.36      106.66      4.89 o 
  -4  -1   6      181.26      187.47      4.05 o 
  -3  -1   6      426.81      428.83      6.11 o 
  -2  -1   6     1063.95     1095.09     12.44 o 
  -1  -1   6     1028.20     1111.27     10.98 o 
   0  -1   6      213.75      225.31      3.17 o 
   1  -1   6       85.38       77.42      2.06 o 
   2  -1   6       57.59       61.38      1.72 o 
   3  -1   6      212.24      211.85      4.16 o 
   4  -1   6       26.10       28.02      3.88 o 
   5  -1   6       62.38       69.63      5.01 o 
   6  -1   6        4.60        1.96      2.11 o 
   7  -1   6       60.06       54.06      7.26 o 
   8  -1   6        7.94        8.72      2.93 o 
 -10   0   6        3.98        2.25      3.27 o 
  -9   0   6      123.95      133.75     10.28 o 
  -8   0   6        4.66        4.52      2.49 o 
  -7   0   6       42.72       37.64      3.22 o 
  -6   0   6        0.20        0.46      1.33 o 
  -5   0   6      176.67      187.24      6.13 o 
  -4   0   6      103.26      108.11      3.12 o 
  -3   0   6       19.45       10.41      1.35 o 
  -2   0   6      336.19      328.19      4.56 o 
  -1   0   6      347.91      363.33      6.44 o 
   0   0   6       11.63       10.46      1.21 o 
   1   0   6       14.72       12.65      1.23 o 
   2   0   6      903.37      854.25      8.89 o 
   3   0   6      763.94      747.17      7.84 o 
   4   0   6       57.02       67.40      3.42 o 
   5   0   6      461.45      441.18      9.62 o 
   6   0   6        5.49        4.87      2.11 o 
   7   0   6      114.17       96.75      5.95 o 
   8   0   6      172.91      174.18      6.52 o 
   9   0   6       31.59       38.23      4.78 o 
  -9   1   6        7.01        7.13      3.99 o 
  -8   1   6        1.52        4.07      2.72 o 
  -7   1   6       24.45       20.63      3.13 o 
  -6   1   6       30.97       29.86      2.85 o 
  -5   1   6      122.24      124.85      6.51 o 
  -4   1   6      244.18      254.95      5.10 o 
  -3   1   6        0.13       -0.29      0.56 o 
  -2   1   6      130.56      129.03      2.87 o 
  -1   1   6       72.78       97.10      2.89 o 
   0   1   6      648.11      638.89      8.01 o 
   1   1   6     1669.92     1725.25     17.80 o 
   2   1   6     2755.74     2818.76     24.17 o 
   3   1   6     1955.03     2017.10     19.98 o 
   4   1   6        1.17        6.01      1.34 o 
   5   1   6        6.57        5.07      1.98 o 
   6   1   6       13.50        7.04      2.57 o 
   7   1   6       15.47       16.95      2.94 o 
   8   1   6        2.92        6.86      2.42 o 
   9   1   6      128.75      124.55      7.76 o 
  -9   2   6        6.24       11.78      3.86 o 
  -8   2   6        2.33        5.08      2.94 o 
  -7   2   6       78.01       81.17      7.75 o 
  -6   2   6      324.68      320.74      8.83 o 
  -5   2   6      767.88      743.11     15.88 o 
  -4   2   6      128.72      124.27      4.19 o 
  -3   2   6       49.39       80.46      2.63 o 
  -2   2   6      284.54      289.93      4.97 o 
  -1   2   6       31.70       50.68      2.66 o 
   0   2   6       21.00       23.30      1.89 o 
   1   2   6      255.21      268.72      5.56 o 
   2   2   6      137.69      149.71      4.28 o 
   3   2   6      374.81      369.81      5.10 o 
   4   2   6       77.51       67.73      2.33 o 
   5   2   6      230.49      217.03      7.21 o 
   6   2   6      267.38      249.88     10.35 o 
   7   2   6       19.57       19.66      2.53 o 
   8   2   6       64.10       68.17      7.46 o 
   9   2   6       36.96       32.74      4.37 o 
  10   2   6        8.48        2.37      3.21 o 
  -9   3   6       39.82       42.65      5.71 o 
  -8   3   6       33.40       22.33      4.21 o 
  -7   3   6        1.16        2.45      2.52 o 
  -6   3   6      467.41      436.04     19.84 o 
  -5   3   6      115.93      122.41      4.87 o 
  -4   3   6       20.53       19.38      2.89 o 
  -3   3   6       41.22       50.00      3.53 o 
  -2   3   6       13.88       11.45      0.89 o 
  -1   3   6        0.19        8.73      1.30 o 
   0   3   6      138.59      118.58      3.37 o 
   1   3   6      814.14      905.49      9.72 o 
   2   3   6       10.52       11.98      1.66 o 
   3   3   6      391.66      455.87      6.81 o 
   4   3   6      125.32      136.09      3.06 o 
   5   3   6       13.78       16.84      5.21 o 
   6   3   6      240.90      217.44      8.17 o 
   7   3   6        4.79        7.45      2.51 o 
   8   3   6        0.27        5.23      2.53 o 
   9   3   6       13.86        7.34      3.35 o 
  10   3   6        0.26        6.91      3.52 o 
  -9   4   6        7.76       11.28      5.03 o 
  -8   4   6       31.11       31.01      4.79 o 
  -7   4   6       19.73       15.58      4.15 o 
  -6   4   6      261.37      236.91     10.24 o 
  -5   4   6        5.80       -0.48      3.77 o 
  -4   4   6       21.55       30.67      4.68 o 
  -3   4   6       30.17       28.35      2.24 o 
  -2   4   6       96.56       93.64      3.03 o 
  -1   4   6      195.11      256.98      4.01 o 
   0   4   6      752.00      832.04      8.32 o 
   1   4   6     1318.46     1353.49     13.12 o 
   2   4   6       19.29       19.82      1.35 o 
   3   4   6     2218.59     2237.29     32.45 o 
   4   4   6       55.47       54.67      3.43 o 
   5   4   6       52.18       54.52      2.95 o 
   6   4   6      273.68      275.91     11.01 o 
   7   4   6      330.02      324.01     11.85 o 
   8   4   6        2.64        3.25      3.36 o 
   9   4   6        1.59        7.40      3.54 o 
  10   4   6        9.09        7.81      4.38 o 
  -8   5   6       19.38       24.35      5.28 o 
  -7   5   6       21.47       26.07      8.07 o 
  -6   5   6       55.94       52.47      6.12 o 
  -5   5   6        4.01        6.42      3.01 o 
  -4   5   6       64.08       78.57      5.31 o 
  -3   5   6      157.72      174.99      6.83 o 
  -2   5   6       75.32       77.61      3.56 o 
  -1   5   6      166.67      171.57      3.04 o 
   0   5   6        0.73        0.60      0.42 o 
   1   5   6      168.40      208.16      5.79 o 
   2   5   6        1.46        3.07      0.85 o 
   3   5   6      328.35      366.05      5.39 o 
   4   5   6      199.89      193.09     11.04 o 
   5   5   6        0.58        2.05      1.53 o 
   6   5   6       57.94       57.30      5.25 o 
   7   5   6        0.32       12.98      2.63 o 
   8   5   6      138.18      120.61      9.23 o 
   9   5   6       17.44       25.03      4.16 o 
  10   5   6       27.21       28.00      4.80 o 
  -8   6   6        7.42        5.81      4.09 o 
  -7   6   6      100.19      120.43      9.99 o 
  -6   6   6       23.40       17.54      4.28 o 
  -5   6   6        7.08        8.42      5.90 o 
  -4   6   6      517.38      499.97     19.49 o 
  -3   6   6     1299.91     1248.09     19.16 o 
  -2   6   6        0.47       -1.02      1.42 o 
  -1   6   6      139.23      143.07      3.48 o 
   0   6   6       43.57       43.93      2.77 o 
   1   6   6       16.86       15.77      1.24 o 
   2   6   6      415.91      402.95      4.87 o 
   3   6   6      114.32      126.90      7.58 o 
   4   6   6     1489.89     1426.43     20.52 o 
   5   6   6       14.62       14.38      3.46 o 
   6   6   6      426.41      410.66     15.25 o 
   7   6   6      655.49      674.85     13.51 o 
   8   6   6       74.83       78.47      5.66 o 
   9   6   6      126.86      125.95      7.29 o 
  10   6   6        1.17        6.93      3.43 o 
  -7   7   6       23.00       21.41      6.78 o 
  -6   7   6       14.10        5.90      4.55 o 
  -5   7   6        0.00       -2.32      2.75 o 
  -4   7   6      542.16      438.67     28.72 o 
  -3   7   6      183.22      179.26      6.18 o 
  -2   7   6       54.22       42.39      4.42 o 
  -1   7   6       98.53       96.82      5.38 o 
   0   7   6      163.20      196.22      5.58 o 
   1   7   6      126.10      120.35      6.46 o 
   2   7   6       20.95       27.89      2.21 o 
   3   7   6      381.09      392.45      7.30 o 
   4   7   6        1.05        1.40      1.91 o 
   5   7   6       16.18       12.37      2.72 o 
   6   7   6       27.20       28.25      2.95 o 
   7   7   6        0.77        1.12      2.16 o 
   8   7   6        0.04        3.52      2.38 o 
   9   7   6        4.87       10.81      3.07 o 
  10   7   6       98.96       81.24      7.23 o 
  -6   8   6       97.42       77.52      8.18 o 
  -5   8   6        3.25        6.26      3.00 o 
  -4   8   6        4.00        4.39      2.66 o 
  -3   8   6       33.43       25.37      3.62 o 
  -2   8   6       54.55       35.63      3.49 o 
  -1   8   6      296.08      281.18      7.57 o 
   0   8   6       13.76       13.02      3.74 o 
   1   8   6      583.15      589.45     13.70 o 
   2   8   6      314.68      288.94      7.36 o 
   3   8   6      311.32      313.14      8.42 o 
   4   8   6      356.76      332.15      8.60 o 
   5   8   6        6.39        1.70      1.93 o 
   6   8   6        4.62        5.36      2.65 o 
   7   8   6      157.39      155.73      6.26 o 
   8   8   6        0.27        5.32      2.56 o 
   9   8   6      140.57      164.75      8.86 o 
  10   8   6        4.34       10.20      3.29 o 
  -6   9   6        0.36        6.05      5.47 o 
  -5   9   6       78.72       76.55      6.91 o 
  -4   9   6        8.94       13.94      3.93 o 
  -3   9   6      114.85       96.01      6.86 o 
  -2   9   6      185.17      167.50      7.12 o 
  -1   9   6      621.23      549.36     11.71 o 
   0   9   6      361.24      335.17      7.78 o 
   1   9   6     1060.31     1046.07     17.16 o 
   2   9   6      558.41      548.22     10.17 o 
   3   9   6      156.63      133.17      4.49 o 
   4   9   6      124.94      137.37      5.15 o 
   5   9   6      222.25      228.34      6.42 o 
   6   9   6        6.58        4.91      2.15 o 
   7   9   6        5.66        5.75      2.63 o 
   8   9   6       34.19       33.74      5.18 o 
   9   9   6       20.27       22.04      3.96 o 
  10   9   6        6.38        4.62      3.56 o 
  -5  10   6       25.98       30.65      5.68 o 
  -4  10   6        0.95        2.27      3.26 o 
  -3  10   6        2.25        1.75      2.67 o 
  -2  10   6      313.52      261.00      9.40 o 
  -1  10   6       32.71       24.19      4.17 o 
   0  10   6      121.86      149.55      6.99 o 
   1  10   6       52.98       48.45      4.14 o 
   2  10   6      396.52      397.63      8.89 o 
   3  10   6      230.89      232.40      6.61 o 
   4  10   6        5.12        3.05      2.07 o 
   5  10   6      262.79      246.94      6.92 o 
   6  10   6       13.37       12.30      2.74 o 
   7  10   6       57.74       52.84      4.35 o 
   8  10   6       76.83       80.77      6.09 o 
   9  10   6       22.58       22.49      4.25 o 
  10  10   6      123.92      143.92     14.07 o 
  -4  11   6        0.03       -0.88      4.30 o 
  -3  11   6        2.75        6.80      3.26 o 
  -2  11   6      255.07      249.24      9.77 o 
  -1  11   6       12.45       11.58      3.25 o 
   0  11   6      199.40      209.92      8.41 o 
   1  11   6       28.20       33.48      4.26 o 
   2  11   6      385.51      363.02     13.03 o 
   3  11   6      175.24      179.58      6.10 o 
   4  11   6       38.79       41.86      4.32 o 
   5  11   6      195.48      179.03      6.27 o 
   6  11   6      101.50      104.76      6.37 o 
   7  11   6      121.77      143.85      9.90 o 
   8  11   6        6.46       10.81      3.43 o 
   9  11   6       12.26       14.31      3.96 o 
  -3  12   6       49.63       45.50     11.11 o 
  -2  12   6       26.11       21.30      7.10 o 
  -1  12   6        4.34        6.91      3.02 o 
   0  12   6       30.77       28.21      4.99 o 
   1  12   6        5.91        2.62      2.65 o 
   2  12   6        5.18        6.68      2.99 o 
   3  12   6      249.50      246.40      9.70 o 
   4  12   6       99.16      103.08      6.64 o 
   5  12   6      145.76      165.36      7.95 o 
   6  12   6       10.88        7.13      3.29 o 
   7  12   6        1.22       -0.36      2.66 o 
   8  12   6        1.06        2.22      2.75 o 
   9  12   6       21.79       26.34      4.70 o 
  -2  13   6      172.45      183.50     16.37 o 
  -1  13   6       22.10       17.66      4.30 o 
   0  13   6       26.86       33.86      5.07 o 
   1  13   6        8.90        2.32      2.98 o 
   2  13   6      119.53      134.74      9.93 o 
   3  13   6      349.45      394.08     11.22 o 
   4  13   6      131.04      165.50      8.22 o 
   5  13   6        6.44        5.25      3.06 o 
   6  13   6        5.50        8.28      3.27 o 
   7  13   6        0.63       -0.88      3.07 o 
   8  13   6        4.25        8.06      3.30 o 
   0  14   6       73.61       82.35      9.88 o 
   1  14   6        7.92        9.63      4.87 o 
   2  14   6        5.42        6.65      3.67 o 
   3  14   6        6.39        0.64      2.73 o 
   4  14   6       58.65       65.58      6.25 o 
   5  14   6      411.44      408.23     13.88 o 
   6  14   6        0.07        2.54      3.96 o 
   7  14   6        0.28       -6.18      4.98 o 
  -5  -9   7       28.12       24.98      4.46 o 
  -4  -9   7      128.44      157.66      6.70 o 
  -3  -9   7        8.94       11.06      3.09 o 
  -2  -9   7       91.87       90.68      6.48 o 
  -1  -9   7       42.48       31.65      4.20 o 
  -7  -8   7        3.85        5.01      2.85 o 
  -6  -8   7       18.24       22.53      4.60 o 
  -5  -8   7        5.22        5.13      2.79 o 
  -4  -8   7        3.25        0.75      2.37 o 
  -3  -8   7        0.09        3.73      2.26 o 
  -2  -8   7        0.29       -1.08      2.39 o 
  -1  -8   7       59.42       63.98      7.17 o 
   0  -8   7      120.63      122.75      7.37 o 
   1  -8   7       89.31      110.65      9.52 o 
   2  -8   7       10.30       15.75      3.58 o 
  -8  -7   7      106.45       95.31      6.64 o 
  -7  -7   7       14.57       14.35      4.20 o 
  -6  -7   7       23.95       26.51      3.97 o 
  -5  -7   7       86.47       86.67      5.79 o 
  -4  -7   7        2.81        0.96      2.03 o 
  -3  -7   7        2.59        2.67      2.27 o 
  -2  -7   7        5.14        7.51      4.16 o 
  -1  -7   7       94.69      110.83     14.57 o 
   0  -7   7      195.81      192.42     10.12 o 
   1  -7   7       43.23       46.73      4.95 o 
   2  -7   7        4.27        2.54      2.75 o 
   3  -7   7       15.46       15.52      3.87 o 
  -8  -6   7       12.03       11.06      2.81 o 
  -7  -6   7      144.61      141.99      7.05 o 
  -6  -6   7        0.20        0.06      2.00 o 
  -5  -6   7       20.30       17.21      2.61 o 
  -4  -6   7       62.70       60.43      8.39 o 
  -3  -6   7       35.21       33.61      5.02 o 
  -2  -6   7      216.22      204.77      9.65 o 
  -1  -6   7        8.32       10.15      2.75 o 
   0  -6   7       23.34       21.60      3.63 o 
   1  -6   7       31.76       26.37      4.69 o 
   2  -6   7       11.62       10.22      2.82 o 
   3  -6   7       38.86       47.91      5.05 o 
   4  -6   7       24.10       18.84      4.42 o 
  -9  -5   7       75.69       64.52      5.44 o 
  -8  -5   7       68.74       58.56      5.03 o 
  -7  -5   7        8.09       13.62      2.89 o 
  -6  -5   7       46.84       51.59      4.28 o 
  -5  -5   7        2.58        1.89      1.95 o 
  -4  -5   7      174.23      156.92      7.03 o 
  -3  -5   7      627.80      578.64     11.42 o 
  -2  -5   7       26.08       34.00      2.88 o 
  -1  -5   7       15.07       19.23      2.88 o 
   0  -5   7       90.87      105.11      4.29 o 
   1  -5   7      256.94      260.16      7.41 o 
   2  -5   7      102.71       89.58      9.88 o 
   3  -5   7       45.06       41.59      5.18 o 
   4  -5   7        0.00        0.36      2.59 o 
   5  -5   7       33.68       30.61      5.22 o 
  -9  -4   7       55.69       60.49      6.09 o 
  -8  -4   7      304.24      295.46     12.13 o 
  -7  -4   7      113.83      108.43      6.90 o 
  -6  -4   7       49.09       49.10      5.09 o 
  -5  -4   7      404.78      419.94     13.99 o 
  -4  -4   7      186.99      172.71      7.08 o 
  -3  -4   7        2.91        3.16      1.31 o 
  -2  -4   7       28.42       32.38      3.32 o 
  -1  -4   7       90.01       90.79      4.41 o 
   0  -4   7      313.69      304.44      6.69 o 
   1  -4   7      127.10      126.58      4.97 o 
   2  -4   7      116.62      103.76      8.91 o 
   3  -4   7        0.65        1.89      2.30 o 
   4  -4   7        6.25        1.06      4.13 o 
   5  -4   7      175.75      183.75      7.58 o 
   6  -4   7        1.83        0.51      2.62 o 
  -9  -3   7        0.09        1.63      3.33 o 
  -8  -3   7       77.78       83.50      6.89 o 
  -7  -3   7       23.86       24.89      3.92 o 
  -6  -3   7      473.76      440.39     16.86 o 
  -5  -3   7       24.70       21.98      4.22 o 
  -4  -3   7       67.63       77.79      4.34 o 
  -3  -3   7        6.69        9.12      3.49 o 
  -2  -3   7      116.06      102.92      3.76 o 
  -1  -3   7      106.13      115.78      3.34 o 
   0  -3   7       38.18       36.76      2.21 o 
   1  -3   7        0.06       -0.14      1.18 o 
   2  -3   7      333.95      338.98      6.64 o 
   3  -3   7      324.36      324.68      6.66 o 
   4  -3   7        0.92        1.73      2.54 o 
   5  -3   7       95.11       94.36      6.65 o 
   6  -3   7       11.90       15.80      3.48 o 
   7  -3   7        2.23        5.10      2.83 o 
  -9  -2   7        2.46        0.03      4.41 o 
  -8  -2   7        5.07        4.38      2.87 o 
  -7  -2   7        1.95        1.10      2.24 o 
  -6  -2   7      820.03      780.24     23.41 o 
  -5  -2   7        0.01        0.97      2.52 o 
  -4  -2   7        1.67        5.10      2.79 o 
  -3  -2   7      140.87      160.29      6.51 o 
  -2  -2   7      232.47      238.18      3.75 o 
  -1  -2   7      135.34      132.13      2.93 o 
   0  -2   7      206.67      212.85      3.93 o 
   1  -2   7      257.95      250.67      3.95 o 
   2  -2   7     1434.81     1448.94     17.80 o 
   3  -2   7      266.86      247.66      5.42 o 
   4  -2   7        9.33       10.97      2.34 o 
   5  -2   7       49.14       51.94      6.07 o 
   6  -2   7       14.12        4.67      2.74 o 
   7  -2   7       53.76       35.53      5.35 o 
  -9  -1   7        0.03        0.32      2.61 o 
  -8  -1   7       65.89       68.18      6.64 o 
  -7  -1   7       11.89        9.13      2.96 o 
  -6  -1   7      636.05      610.49     19.77 o 
  -5  -1   7       80.82       80.67      6.57 o 
  -4  -1   7       28.89       28.48      2.08 o 
  -3  -1   7       11.38       13.66      1.04 o 
  -2  -1   7       38.22       39.16      1.90 o 
  -1  -1   7       39.60       44.26      3.15 o 
   0  -1   7     1466.69     1464.85     16.34 o 
   1  -1   7       47.53       42.18      2.11 o 
   2  -1   7        4.40        7.18      1.12 o 
   3  -1   7      350.87      326.66      6.12 o 
   4  -1   7        2.22        7.32      1.75 o 
   5  -1   7      344.78      321.17      8.98 o 
   6  -1   7       37.55       47.86      6.03 o 
   7  -1   7       68.97       55.60      5.91 o 
   8  -1   7        3.29        2.41      2.75 o 
  -9   0   7       42.01       30.23      9.45 o 
  -8   0   7       23.61       21.34      3.50 o 
  -7   0   7        7.83        6.14      2.35 o 
  -6   0   7      233.29      234.80     10.44 o 
  -5   0   7      306.49      271.66      6.32 o 
  -4   0   7      135.28      132.87      4.02 o 
  -3   0   7       75.80       84.30      2.38 o 
  -2   0   7      190.83      187.46      4.71 o 
  -1   0   7       67.23       61.95      3.92 o 
   0   0   7      250.57      221.49      4.18 o 
   1   0   7       92.39      106.90      3.08 o 
   2   0   7       76.41       70.31      2.38 o 
   3   0   7      155.61      141.25      2.93 o 
   4   0   7     1417.06     1317.03     27.46 o 
   5   0   7       21.01       18.82      3.68 o 
   6   0   7        0.06        1.82      3.42 o 
   7   0   7       11.58        5.70      3.13 o 
   8   0   7        2.83        4.12      2.65 o 
  -9   1   7       43.35       35.23      5.13 o 
  -8   1   7        1.16        1.86      2.63 o 
  -7   1   7       35.73       31.11      3.78 o 
  -6   1   7       53.84       43.96      5.07 o 
  -5   1   7        0.84        3.75      1.89 o 
  -4   1   7      650.95      660.77      9.51 o 
  -3   1   7      320.53      324.34      5.07 o 
  -2   1   7      120.57      116.94      3.80 o 
  -1   1   7        0.30       -0.70      1.04 o 
   0   1   7      217.50      221.34      5.26 o 
   1   1   7       34.58       35.27      2.24 o 
   2   1   7       14.55       26.16      1.75 o 
   3   1   7      437.35      417.16      5.98 o 
   4   1   7      684.48      681.85     10.18 o 
   5   1   7      397.41      395.21     12.29 o 
   6   1   7       32.95       32.03      6.06 o 
   7   1   7        7.00        6.06      2.96 o 
   8   1   7       16.26       17.71      2.99 o 
   9   1   7       22.20       30.26      4.43 o 
  -9   2   7        1.90        6.24      3.23 o 
  -8   2   7      105.91      130.70      8.66 o 
  -7   2   7       50.83       47.27      5.00 o 
  -6   2   7        0.72        0.61      1.58 o 
  -5   2   7      158.24      149.72      4.81 o 
  -4   2   7      831.25      826.83     13.45 o 
  -3   2   7        3.58        6.21      0.89 o 
  -2   2   7      338.07      364.32      6.99 o 
  -1   2   7      139.38      142.82      4.76 o 
   0   2   7        0.79       -0.91      1.26 o 
   1   2   7      130.95      117.98      3.85 o 
   2   2   7     1933.37     1911.95     23.97 o 
   3   2   7      830.18      793.11      9.25 o 
   4   2   7     1875.89     1788.01     18.31 o 
   5   2   7       75.74       68.36      6.59 o 
   6   2   7      251.62      214.26     17.69 o 
   7   2   7        3.40        1.78      3.17 o 
   8   2   7        1.83        4.58      2.16 o 
   9   2   7       14.43       13.99      4.08 o 
  -9   3   7       11.45        9.48      3.96 o 
  -8   3   7        1.08       -0.86      2.78 o 
  -7   3   7       23.27       21.80      3.88 o 
  -6   3   7      146.75      160.27      9.76 o 
  -5   3   7       84.08       75.15     13.82 o 
  -4   3   7      662.05      677.62     11.85 o 
  -3   3   7      186.76      198.85      4.40 o 
  -2   3   7      632.03      642.90     10.17 o 
  -1   3   7       43.69       48.55      3.14 o 
   0   3   7      133.78      110.17      4.20 o 
   1   3   7      338.49      351.85      6.85 o 
   2   3   7       44.36       34.96      2.64 o 
   3   3   7       76.45       78.13      2.93 o 
   4   3   7        0.73        2.31      0.86 o 
   5   3   7       11.73       13.32      2.13 o 
   6   3   7       68.62       72.95     12.41 o 
   7   3   7       73.05       58.45     11.01 o 
   8   3   7      177.75      169.73     14.17 o 
   9   3   7       37.65       34.42      5.42 o 
  -8   4   7        7.58        2.35      3.11 o 
  -7   4   7       15.41       19.86      7.59 o 
  -6   4   7        4.15        7.05      3.28 o 
  -5   4   7        3.15        1.79      2.44 o 
  -4   4   7       73.98       61.47      4.40 o 
  -3   4   7       10.51        7.14      1.69 o 
  -2   4   7        5.09        2.94      0.82 o 
  -1   4   7        1.08        3.44      1.58 o 
   0   4   7      401.75      439.31      5.96 o 
   1   4   7      794.88      795.64      9.22 o 
   2   4   7      183.89      170.59      4.55 o 
   3   4   7       15.06       14.26      1.45 o 
   4   4   7        3.85        3.24      1.11 o 
   5   4   7       39.24       39.29      3.10 o 
   6   4   7     1061.12     1047.84     16.84 o 
   7   4   7      205.73      196.46     12.14 o 
   8   4   7        1.87        2.27      2.76 o 
   9   4   7        3.18        2.55      3.41 o 
  10   4   7        1.42        2.10      3.39 o 
  -8   5   7       52.85       67.37      8.51 o 
  -7   5   7       38.84       42.45      7.60 o 
  -6   5   7       21.08       20.23      4.52 o 
  -5   5   7      778.16      672.68     26.54 o 
  -4   5   7      814.28      772.76     37.44 o 
  -3   5   7       37.12       42.94      3.66 o 
  -2   5   7      136.34      153.38      8.43 o 
  -1   5   7       43.92       62.43      1.82 o 
   0   5   7      261.81      279.61      5.27 o 
   1   5   7       58.17       53.43      2.75 o 
   2   5   7       69.69       74.14      2.39 o 
   3   5   7        7.08        5.57      1.18 o 
   4   5   7       64.11       68.98      2.90 o 
   5   5   7        0.46        2.47      1.58 o 
   6   5   7        0.16        2.47      2.37 o 
   7   5   7       71.62       64.77     18.90 o 
   8   5   7      195.33      192.98      7.95 o 
   9   5   7       49.60       47.55      6.11 o 
  10   5   7        4.42        9.19      3.52 o 
  -8   6   7      249.38      291.65     13.84 o 
  -7   6   7      150.90      180.04     15.93 o 
  -6   6   7        0.35        0.36      2.96 o 
  -5   6   7      161.71      161.34      9.09 o 
  -4   6   7       82.26       81.54      9.61 o 
  -3   6   7       25.78       20.92      3.22 o 
  -2   6   7       22.44       33.49      5.80 o 
  -1   6   7      125.24      120.41      3.41 o 
   0   6   7       86.44       87.20      2.46 o 
   1   6   7       27.31       29.12      1.42 o 
   2   6   7      180.86      178.76      2.83 o 
   3   6   7      149.90      144.19      3.54 o 
   4   6   7       58.54       60.98      5.07 o 
   5   6   7       34.11       26.17      2.88 o 
   6   6   7      103.79       93.73      8.93 o 
   7   6   7      222.21      246.62      7.56 o 
   8   6   7      123.34      111.25      6.50 o 
   9   6   7       31.41       31.52      4.06 o 
  10   6   7       12.98       11.59      4.08 o 
  -7   7   7        6.39       12.21     11.09 o 
  -6   7   7       24.45       22.64      4.89 o 
  -5   7   7        2.01        2.42      4.59 o 
  -4   7   7      271.73      186.30      7.31 o 
  -3   7   7       11.90       15.56      4.95 o 
  -2   7   7       27.60       23.94      7.12 o 
  -1   7   7        5.24        7.71      2.04 o 
   0   7   7       74.75       63.94      4.22 o 
   1   7   7       88.95       82.73      3.73 o 
   2   7   7      118.79      111.06      6.17 o 
   3   7   7       73.05       78.68      4.26 o 
   4   7   7      252.81      246.36     17.38 o 
   5   7   7      363.32      334.49      8.03 o 
   6   7   7        4.50        6.35      2.53 o 
   7   7   7       12.48       12.26      2.75 o 
   8   7   7      178.16      190.59      7.44 o 
   9   7   7        0.78        5.47      2.86 o 
  10   7   7        0.01        7.11      4.39 o 
  -6   8   7       26.97       36.54      7.69 o 
  -5   8   7       28.32       23.06      6.49 o 
  -4   8   7      336.67      297.28     11.61 o 
  -3   8   7      128.71      102.89      7.78 o 
  -2   8   7      394.00      361.29      9.98 o 
  -1   8   7        8.18        4.58      2.05 o 
   0   8   7      165.87      151.74      7.02 o 
   1   8   7      296.65      311.62     10.75 o 
   2   8   7      143.24      138.68      6.05 o 
   3   8   7        9.53        3.69      2.22 o 
   4   8   7      113.91       98.93      4.65 o 
   5   8   7       98.45      104.77      6.93 o 
   6   8   7       58.04       56.62      5.52 o 
   7   8   7       18.06       17.22      3.14 o 
   8   8   7      103.98      100.61      6.28 o 
   9   8   7        5.68        3.77      2.85 o 
  10   8   7      264.94      263.85     15.38 o 
  -6   9   7       33.14       22.25      7.66 o 
  -5   9   7      100.13      101.58     11.42 o 
  -4   9   7        0.98        1.35      2.78 o 
  -3   9   7      144.86      128.60      7.89 o 
  -2   9   7      119.48       97.43      6.47 o 
  -1   9   7        5.96        6.43      2.42 o 
   0   9   7        3.45        3.42      1.94 o 
   1   9   7      115.04      116.11      7.23 o 
   2   9   7     1885.13     1868.75     31.59 o 
   3   9   7      280.97      297.81      8.07 o 
   4   9   7      131.70      129.72      6.13 o 
   5   9   7      196.67      191.68      5.86 o 
   6   9   7      168.70      158.90      5.60 o 
   7   9   7       29.32       26.89      3.61 o 
   8   9   7       61.70       58.61      8.42 o 
   9   9   7       32.30       39.15      4.76 o 
  10   9   7       47.69       52.80      5.57 o 
  -5  10   7       15.34       20.71      6.00 o 
  -4  10   7       78.40       94.84     12.27 o 
  -3  10   7        0.00        2.65      2.74 o 
  -2  10   7      215.37      205.80      8.29 o 
  -1  10   7       33.40       42.69      4.75 o 
   0  10   7       12.06       12.75      2.62 o 
   1  10   7        6.78        8.53      4.11 o 
   2  10   7       58.81       57.13      4.31 o 
   3  10   7       65.28       64.16      4.63 o 
   4  10   7      116.77      125.28      7.64 o 
   5  10   7       25.19       27.27      3.33 o 
   6  10   7      138.44      150.33      5.68 o 
   7  10   7       15.28       20.89      3.55 o 
   8  10   7       45.48       43.07      4.80 o 
   9  10   7        4.26       14.64      3.81 o 
  -4  11   7       62.35       79.98      8.78 o 
  -3  11   7       12.10       12.03      3.63 o 
  -2  11   7        1.50        2.53      2.78 o 
  -1  11   7      100.86      110.01      7.42 o 
   0  11   7      305.58      292.87     17.82 o 
   1  11   7        0.41        2.79      2.57 o 
   2  11   7        6.92        6.26      2.81 o 
   3  11   7      347.27      341.21      9.40 o 
   4  11   7        5.42        7.53      2.62 o 
   5  11   7        1.13        6.33      2.51 o 
   6  11   7      183.80      189.16      6.61 o 
   7  11   7        5.27        6.39      2.71 o 
   8  11   7       80.03       89.29      7.07 o 
   9  11   7       16.12       16.75      6.40 o 
  -3  12   7        6.14       10.58      3.97 o 
  -2  12   7        2.65        6.23      3.45 o 
  -1  12   7       70.71       91.78      7.42 o 
   0  12   7       17.00        7.30      4.26 o 
   1  12   7       68.51       70.46      5.58 o 
   2  12   7      206.03      187.82      8.22 o 
   3  12   7        0.12       -2.55      4.43 o 
   4  12   7      578.32      532.20     12.67 o 
   5  12   7       13.15       16.00      3.63 o 
   6  12   7      156.86      174.62      9.27 o 
   7  12   7      311.10      313.01      9.01 o 
   8  12   7       81.19       92.17      9.69 o 
   9  12   7        7.35        8.92      3.62 o 
  -2  13   7       48.95       36.21      5.73 o 
  -1  13   7       11.53       11.37      4.95 o 
   0  13   7       49.31       45.36      5.56 o 
   1  13   7       65.92       59.85      6.34 o 
   2  13   7        4.76        3.10      3.06 o 
   3  13   7        0.00        1.01      2.85 o 
   4  13   7       13.48        9.53      3.41 o 
   5  13   7        6.07        5.23      3.08 o 
   6  13   7       44.52       40.70      5.15 o 
   7  13   7        6.51        5.98      3.40 o 
   8  13   7        7.03        5.53      3.36 o 
   0  14   7        6.49        9.07      4.47 o 
   1  14   7        4.42        9.95      3.82 o 
   2  14   7        7.32        8.60      3.77 o 
   3  14   7       27.42       38.89      4.33 o 
   4  14   7       48.13       31.95      7.00 o 
   5  14   7        0.34       -3.26      5.40 o 
   6  14   7       59.78       54.82      5.84 o 
   7  14   7       27.72       24.25      5.28 o 
  -5  -8   8        0.13        1.04      2.57 o 
  -4  -8   8       37.19       45.16      5.09 o 
  -3  -8   8        1.82        0.66      3.27 o 
  -2  -8   8        0.12        0.10      2.46 o 
  -1  -8   8        0.29        3.03      2.50 o 
   0  -8   8       58.34       69.63      6.61 o 
  -7  -7   8        0.07       -0.78      2.44 o 
  -6  -7   8        3.63        3.26      2.90 o 
  -5  -7   8        0.79        1.56      2.12 o 
  -4  -7   8        0.94        2.98      2.95 o 
  -3  -7   8       27.91       24.38      7.28 o 
  -2  -7   8       91.89       91.19      8.52 o 
  -1  -7   8        0.99        4.98      2.40 o 
   0  -7   8      100.49      113.11      9.90 o 
   1  -7   8        1.56        3.05      2.72 o 
   2  -7   8        8.82        7.86      2.81 o 
  -7  -6   8       75.96       74.93      7.88 o 
  -6  -6   8       11.42        6.82      2.81 o 
  -5  -6   8      304.30      291.20     13.07 o 
  -4  -6   8      287.67      284.05     10.44 o 
  -3  -6   8       18.23       23.38      3.51 o 
  -2  -6   8       12.22       12.18      2.26 o 
  -1  -6   8      101.78      111.65      6.28 o 
   0  -6   8       18.67       21.53      3.31 o 
   1  -6   8       31.04       30.15      4.06 o 
   2  -6   8      158.24      168.64      8.00 o 
   3  -6   8      112.80      104.31     10.45 o 
  -8  -5   8       12.35       10.25      2.80 o 
  -7  -5   8       16.70       15.64      2.96 o 
  -6  -5   8       31.69       33.55      5.31 o 
  -5  -5   8      143.69      128.83      7.40 o 
  -4  -5   8      185.75      187.53      6.26 o 
  -3  -5   8      111.43      122.67      4.49 o 
  -2  -5   8       25.52       38.00      4.27 o 
  -1  -5   8      301.74      278.91      9.90 o 
   0  -5   8        7.96        4.91      1.66 o 
   1  -5   8        7.28        4.25      2.02 o 
   2  -5   8      144.35      157.28      8.29 o 
   3  -5   8       20.97       25.80      4.98 o 
   4  -5   8        0.01        1.77      3.05 o 
  -8  -4   8       79.01       70.40      6.50 o 
  -7  -4   8       89.20       80.11      5.54 o 
  -6  -4   8       15.98       13.28      3.29 o 
  -5  -4   8       22.71       23.85      2.81 o 
  -4  -4   8       67.47       83.72     10.13 o 
  -3  -4   8        3.72        2.77      1.57 o 
  -2  -4   8      127.67      107.03      3.96 o 
  -1  -4   8       47.04       66.44      5.00 o 
   0  -4   8       53.68       57.51      4.29 o 
   1  -4   8        1.33        2.88      1.69 o 
   2  -4   8      183.45      176.18      5.66 o 
   3  -4   8        0.00        1.55      2.05 o 
   4  -4   8       30.72       25.08      4.60 o 
   5  -4   8        0.04       -0.72      2.91 o 
  -9  -3   8       12.92       15.66      4.13 o 
  -8  -3   8        3.80        1.00      4.10 o 
  -7  -3   8       10.41       10.77      3.00 o 
  -6  -3   8        9.12       11.82      4.33 o 
  -5  -3   8      259.80      229.79      9.18 o 
  -4  -3   8        6.32        8.80      2.34 o 
  -3  -3   8       68.65       65.07      4.05 o 
  -2  -3   8       30.06       31.11      2.80 o 
  -1  -3   8       67.53       62.02      2.62 o 
   0  -3   8       41.04       45.85      5.23 o 
   1  -3   8      460.16      465.27      9.58 o 
   2  -3   8       36.58       41.57      3.26 o 
   3  -3   8      121.19      106.58      4.54 o 
   4  -3   8        0.10       -0.26      2.31 o 
   5  -3   8       48.92       52.26      6.62 o 
   6  -3   8        3.89        8.14      3.01 o 
  -9  -2   8        8.38        8.92      3.46 o 
  -8  -2   8        1.05        0.92      2.63 o 
  -7  -2   8       28.75       26.51      3.94 o 
  -6  -2   8      241.36      203.71     21.95 o 
  -5  -2   8      564.05      578.14     15.70 o 
  -4  -2   8       88.33       98.50      8.52 o 
  -3  -2   8       50.08       59.35      3.03 o 
  -2  -2   8      282.10      300.13      4.97 o 
  -1  -2   8      149.79      135.47      8.24 o 
   0  -2   8        6.26        7.13      2.34 o 
   1  -2   8       10.34       13.78      1.31 o 
   2  -2   8       10.51       24.00      2.48 o 
   3  -2   8       26.35       21.33      2.23 o 
   4  -2   8      348.06      356.90      8.12 o 
   5  -2   8        4.34        6.41      2.71 o 
   6  -2   8        5.18        6.42      2.63 o 
   7  -2   8       11.94       10.51      5.34 o 
  -9  -1   8       52.30       63.26      6.41 o 
  -8  -1   8       24.44       23.81      4.20 o 
  -7  -1   8       43.84       43.27      6.76 o 
  -6  -1   8        0.33        1.13      2.82 o 
  -5  -1   8        0.88        0.84      1.52 o 
  -4  -1   8        7.67       12.72      2.12 o 
  -3  -1   8       23.07       23.90      1.92 o 
  -2  -1   8       12.85       13.43      2.58 o 
  -1  -1   8      114.54      125.58      4.78 o 
   0  -1   8      114.64      110.37      5.70 o 
   1  -1   8      156.71      151.86      4.42 o 
   2  -1   8      540.67      538.79      6.68 o 
   3  -1   8       33.92       24.58      2.76 o 
   4  -1   8      163.43      143.57      9.20 o 
   5  -1   8       40.54       28.25      3.70 o 
   6  -1   8       32.21       18.76      4.36 o 
   7  -1   8       80.44       73.73      6.80 o 
  -9   0   8        0.00       -0.37      3.27 o 
  -8   0   8       34.08       34.91      8.53 o 
  -7   0   8        1.17        2.11      2.29 o 
  -6   0   8       20.01       23.10      4.05 o 
  -5   0   8      162.68      166.88      4.97 o 
  -4   0   8        0.27        1.56      0.98 o 
  -3   0   8      223.57      230.69      4.63 o 
  -2   0   8      186.64      204.56      5.52 o 
  -1   0   8       16.07       29.30      2.90 o 
   0   0   8      284.93      281.17      5.14 o 
   1   0   8      610.44      587.54      9.28 o 
   2   0   8        4.55        5.69      1.40 o 
   3   0   8     1009.82     1022.74     11.46 o 
   4   0   8        9.31       16.29      2.73 o 
   5   0   8      109.62       91.75      7.00 o 
   6   0   8       39.74       41.20      4.99 o 
   7   0   8        0.02        2.08      2.82 o 
   8   0   8       15.63        5.63      3.58 o 
  -9   1   8        7.91        3.34      3.26 o 
  -8   1   8       42.41       51.57      5.72 o 
  -7   1   8        7.12        5.03      2.68 o 
  -6   1   8      433.11      428.18     10.87 o 
  -5   1   8       81.74       80.09      4.35 o 
  -4   1   8      106.50      115.89      3.90 o 
  -3   1   8      757.28      721.20     10.90 o 
  -2   1   8        0.73        1.25      1.13 o 
  -1   1   8        0.32        0.64      1.18 o 
   0   1   8       29.59       41.30      3.35 o 
   1   1   8      146.60      147.00      3.43 o 
   2   1   8       67.68       64.94      3.00 o 
   3   1   8       20.57       24.35      3.21 o 
   4   1   8      249.24      246.52      5.09 o 
   5   1   8        0.61        2.73      2.56 o 
   6   1   8       16.20       16.54      2.98 o 
   7   1   8        4.09       11.89      4.73 o 
   8   1   8       58.54       54.35      6.20 o 
  -9   2   8        0.36       -2.13      3.13 o 
  -8   2   8       11.54        8.55      3.32 o 
  -7   2   8       87.71       74.96      6.29 o 
  -6   2   8       49.12       59.43     10.22 o 
  -5   2   8      122.80      131.38      4.84 o 
  -4   2   8      905.78      902.44     13.48 o 
  -3   2   8      679.02      647.15      8.63 o 
  -2   2   8       81.90       98.30      4.05 o 
  -1   2   8      160.99      159.13      4.59 o 
   0   2   8        6.83       10.73      1.54 o 
   1   2   8        0.55        2.02      1.25 o 
   2   2   8       27.02       26.03      3.28 o 
   3   2   8        2.18        2.43      1.43 o 
   4   2   8      207.55      220.11      4.09 o 
   5   2   8      171.58      173.24      4.66 o 
   6   2   8        4.40        2.73      2.53 o 
   7   2   8        5.27        2.42      5.57 o 
   8   2   8        4.87        7.13      2.94 o 
   9   2   8        3.48        5.28      4.06 o 
  -8   3   8        8.40       10.54      6.17 o 
  -7   3   8       64.08       51.40      5.55 o 
  -6   3   8       39.74       43.96      6.72 o 
  -5   3   8      679.11      677.16     14.62 o 
  -4   3   8      760.39      734.17     19.26 o 
  -3   3   8        0.02       -0.37      1.08 o 
  -2   3   8      281.28      287.41      7.17 o 
  -1   3   8      210.59      184.29      4.95 o 
   0   3   8       89.20       94.11      3.87 o 
   1   3   8        3.81        7.24      1.48 o 
   2   3   8       28.65       29.00      3.07 o 
   3   3   8        0.28       -0.43      1.53 o 
   4   3   8       60.83       60.19      2.16 o 
   5   3   8       43.42       50.91      3.11 o 
   6   3   8       45.69       48.51      3.75 o 
   7   3   8      100.29       68.86     12.03 o 
   8   3   8      155.82      160.74     11.96 o 
   9   3   8      112.26      136.50      9.60 o 
  -8   4   8       13.68        9.11      3.63 o 
  -7   4   8       28.14       14.17      4.59 o 
  -6   4   8       76.32       85.21      7.58 o 
  -5   4   8       28.31       24.05      7.12 o 
  -4   4   8      180.80      199.01      6.77 o 
  -3   4   8      126.19      126.52      6.14 o 
  -2   4   8     1815.77     1778.59     22.39 o 
  -1   4   8      139.12      130.24      4.51 o 
   0   4   8      180.57      171.18      4.53 o 
   1   4   8       59.63       54.58      4.16 o 
   2   4   8      502.43      490.53     10.28 o 
   3   4   8      210.83      227.86      6.74 o 
   4   4   8      340.42      338.15      5.24 o 
   5   4   8      752.50      772.27     12.95 o 
   6   4   8        0.90        4.03      1.85 o 
   7   4   8      303.47      276.92     13.74 o 
   8   4   8        4.89        5.96      3.11 o 
   9   4   8       21.71       17.75      5.31 o 
  -8   5   8       65.36       83.69      7.73 o 
  -7   5   8        8.65        5.84      3.75 o 
  -6   5   8        0.54        1.31      2.86 o 
  -5   5   8      267.41      223.92     16.04 o 
  -4   5   8       39.87       38.77      4.54 o 
  -3   5   8       55.25       63.27      7.18 o 
  -2   5   8      116.51      111.13      3.67 o 
  -1   5   8       31.86       38.56      2.55 o 
   0   5   8      232.27      245.68      4.62 o 
   1   5   8       58.79       51.79      2.61 o 
   2   5   8       38.68       51.06      4.87 o 
   3   5   8       36.20       40.33      3.82 o 
   4   5   8      180.35      168.28      3.59 o 
   5   5   8        7.93       14.39      2.54 o 
   6   5   8       79.82       87.00      4.92 o 
   7   5   8       42.21       51.63      7.66 o 
   8   5   8       29.38       35.72      4.97 o 
   9   5   8        2.08        7.07      6.01 o 
  -7   6   8       53.79       61.26      7.64 o 
  -6   6   8       26.56       22.50      8.74 o 
  -5   6   8        2.20        2.94      2.78 o 
  -4   6   8        1.05        0.24      4.19 o 
  -3   6   8        0.72        2.03      1.64 o 
  -2   6   8        4.31        4.80      1.77 o 
  -1   6   8      216.36      182.75      4.92 o 
   0   6   8      856.03      897.87     11.49 o 
   1   6   8       20.19       26.68      1.94 o 
   2   6   8        0.01        1.68      0.91 o 
   3   6   8      249.84      281.99      3.80 o 
   4   6   8      164.73      154.45      3.66 o 
   5   6   8      432.06      438.77      9.10 o 
   6   6   8      483.47      471.06     11.15 o 
   7   6   8      221.66      222.85     17.52 o 
   8   6   8        7.03       12.69      4.28 o 
   9   6   8        0.07        3.71      5.36 o 
  10   6   8       16.62        7.27      5.19 o 
  -7   7   8       20.33       35.53      6.33 o 
  -6   7   8       30.19       23.90      9.73 o 
  -5   7   8        1.93        1.22      2.70 o 
  -4   7   8        0.86        3.75      2.62 o 
  -3   7   8      472.09      386.69     21.27 o 
  -2   7   8      152.62      120.69     11.73 o 
  -1   7   8      119.50      107.35      5.79 o 
   0   7   8      377.05      339.17      7.28 o 
   1   7   8       37.23       29.37      2.50 o 
   2   7   8       64.38       73.28      3.28 o 
   3   7   8       53.99       66.24      3.01 o 
   4   7   8      127.32      126.61      5.51 o 
   5   7   8        0.23       -0.66      1.79 o 
   6   7   8       24.69       16.95      3.39 o 
   7   7   8        1.77        6.11      3.65 o 
   8   7   8       69.95       76.59      6.80 o 
   9   7   8        2.58        5.88      2.91 o 
  10   7   8       10.72       10.89      3.42 o 
  -6   8   8       41.62       42.23      6.50 o 
  -5   8   8      171.35      162.90     10.07 o 
  -4   8   8       38.15       44.15      4.83 o 
  -3   8   8       33.37       36.23      6.48 o 
  -2   8   8        6.30        0.11      2.41 o 
  -1   8   8       66.57       75.17      9.76 o 
   0   8   8      471.73      441.54     10.25 o 
   1   8   8     1169.42     1099.37     21.91 o 
   2   8   8        1.23        0.76      2.12 o 
   3   8   8       27.00       31.92      2.85 o 
   4   8   8        5.76       14.95      2.31 o 
   5   8   8       37.62       36.03      5.39 o 
   6   8   8      302.85      296.70     13.50 o 
   7   8   8        1.24        0.47      3.50 o 
   8   8   8        3.12        3.69      3.01 o 
   9   8   8       69.53       64.26      5.52 o 
  10   8   8        8.45       11.38      3.89 o 
  -5   9   8        3.35        2.18      3.70 o 
  -4   9   8       73.98       58.10      6.54 o 
  -3   9   8       36.53       42.77      4.81 o 
  -2   9   8        0.28        2.02      2.22 o 
  -1   9   8       63.25       72.93      7.29 o 
   0   9   8       69.28       84.36     12.58 o 
   1   9   8        0.03        1.40      4.61 o 
   2   9   8      266.10      237.03      7.99 o 
   3   9   8      144.98      139.67      9.31 o 
   4   9   8     1335.84     1280.41     23.34 o 
   5   9   8        4.10        2.96      3.55 o 
   6   9   8      525.14      557.20     19.36 o 
   7   9   8       42.01       46.84      5.40 o 
   8   9   8       60.45       64.64      7.09 o 
   9   9   8       74.10       85.47      8.46 o 
  -5  10   8       53.68       63.64      6.72 o 
  -4  10   8        4.96        5.80      3.27 o 
  -3  10   8        8.63       14.38      3.71 o 
  -2  10   8       21.34       20.32      4.45 o 
  -1  10   8      166.54      144.39      6.95 o 
   0  10   8      209.94      186.75      8.52 o 
   1  10   8      668.32      617.33     18.16 o 
   2  10   8        1.49        9.98      6.29 o 
   3  10   8      663.51      614.54     28.47 o 
   4  10   8      123.25      118.30     15.03 o 
   5  10   8       22.55       19.18      5.10 o 
   6  10   8      226.88      222.56      7.51 o 
   7  10   8        1.57        2.88      2.57 o 
   8  10   8       46.16       55.52      5.19 o 
   9  10   8        4.64        7.69      5.17 o 
  -4  11   8      134.83      143.86     21.07 o 
  -3  11   8       21.19       30.09      6.29 o 
  -2  11   8        2.67        3.84      3.67 o 
  -1  11   8       44.10       52.59      5.36 o 
   0  11   8      262.97      278.11      8.53 o 
   1  11   8        2.63        4.90      4.42 o 
   2  11   8      110.95       91.78      6.54 o 
   3  11   8        0.80        2.91      2.56 o 
   4  11   8       20.55       23.15      3.70 o 
   5  11   8      228.52      245.70      9.92 o 
   6  11   8        0.22        0.15      2.35 o 
   7  11   8        2.48        3.77      3.10 o 
   8  11   8       84.70       81.87      6.34 o 
   9  11   8       57.53       67.04      6.15 o 
  -3  12   8       69.56       91.69      9.15 o 
  -2  12   8       12.48       22.01      4.25 o 
  -1  12   8       67.89       93.23      7.36 o 
   0  12   8       62.44       59.28      5.95 o 
   1  12   8        0.85        2.39      2.46 o 
   2  12   8        0.13        3.49      4.34 o 
   3  12   8      106.61      102.15     10.59 o 
   4  12   8        0.52        0.95      2.74 o 
   5  12   8      111.25      117.10      7.85 o 
   6  12   8        6.75        8.17      3.15 o 
   7  12   8        1.58        4.41      2.72 o 
   8  12   8       11.81        3.45      5.10 o 
  -1  13   8      209.47      215.62     12.71 o 
   0  13   8        8.33       12.49      3.82 o 
   1  13   8        0.64        5.93      3.37 o 
   2  13   8        2.41        1.03      3.53 o 
   3  13   8        0.93        3.82      3.20 o 
   4  13   8      176.31      182.23      8.88 o 
   5  13   8       79.05       90.16      6.62 o 
   6  13   8        1.60        2.62      4.26 o 
   7  13   8       76.81      110.50      7.52 o 
   1  14   8        6.10        7.44      3.65 o 
   2  14   8       39.07       35.59      4.70 o 
   3  14   8        5.39        4.10      3.66 o 
   4  14   8       19.31       14.62      4.59 o 
   5  14   8       85.77      111.01      9.42 o 
   6  14   8      197.20      222.18     10.71 o 
  -5  -7   9        1.05        4.04      2.59 o 
  -4  -7   9       13.07       15.20      3.46 o 
  -3  -7   9       27.64       36.95      4.55 o 
  -2  -7   9       55.52       48.51      4.93 o 
  -1  -7   9       10.60       12.50      3.19 o 
   0  -7   9        2.90        1.11      2.52 o 
  -6  -6   9       35.67       37.67      4.17 o 
  -5  -6   9       33.08       22.93      4.65 o 
  -4  -6   9        0.06        2.35      1.97 o 
  -3  -6   9       36.24       23.54      4.94 o 
  -2  -6   9        4.63        6.55      2.02 o 
  -1  -6   9      252.60      223.20      9.72 o 
   0  -6   9      110.68       95.36      7.25 o 
   1  -6   9       73.51       77.73      6.14 o 
   2  -6   9       11.42        5.75      2.65 o 
  -7  -5   9       17.46       12.51      3.11 o 
  -6  -5   9        5.51       12.04      4.15 o 
  -5  -5   9        4.76        3.49      2.56 o 
  -4  -5   9       50.26       59.60      4.44 o 
  -3  -5   9        4.22        7.22      1.74 o 
  -2  -5   9      245.42      226.18      6.22 o 
  -1  -5   9       62.67       56.28      3.82 o 
   0  -5   9       70.34       60.18      4.33 o 
   1  -5   9       39.35       31.28      3.15 o 
   2  -5   9        1.53       -0.65      1.90 o 
   3  -5   9        7.17        9.26      2.85 o 
  -8  -4   9       90.23       78.48      5.91 o 
  -7  -4   9      143.43      123.15      8.65 o 
  -6  -4   9       19.93        9.33      7.05 o 
  -5  -4   9        1.40        5.87      1.87 o 
  -4  -4   9       52.53       51.84      4.07 o 
  -3  -4   9      458.09      461.07      8.47 o 
  -2  -4   9        1.53        2.19      1.62 o 
  -1  -4   9        3.80        5.47      1.70 o 
   0  -4   9      139.96      142.05      4.71 o 
   1  -4   9        2.63        4.15      1.83 o 
   2  -4   9       58.06       47.64      3.68 o 
   3  -4   9       22.46       33.01      4.81 o 
   4  -4   9        3.47       -2.07      2.68 o 
  -8  -3   9       23.67       18.81      5.05 o 
  -7  -3   9       19.14       15.16      6.12 o 
  -6  -3   9       59.24       59.60     11.58 o 
  -5  -3   9       20.58       21.14      2.75 o 
  -4  -3   9       35.74       38.80      3.61 o 
  -3  -3   9       48.75       56.12      5.60 o 
  -2  -3   9        0.08       -1.13      1.18 o 
  -1  -3   9       69.25       63.71      6.97 o 
   0  -3   9       10.03        9.39      1.86 o 
   1  -3   9      287.29      283.58      6.50 o 
   2  -3   9        8.36       13.83      2.16 o 
   3  -3   9       52.43       58.51      6.08 o 
   4  -3   9       33.76       42.72      4.09 o 
   5  -3   9        5.74       15.84      3.78 o 
  -8  -2   9       16.89       19.61      3.96 o 
  -7  -2   9       51.52       41.70      7.35 o 
  -6  -2   9        5.38        7.15      2.56 o 
  -5  -2   9      109.69      105.24      7.79 o 
  -4  -2   9        6.55        4.38      2.15 o 
  -3  -2   9        8.04        5.74      2.84 o 
  -2  -2   9       86.31      104.25      4.29 o 
  -1  -2   9       13.15       20.90      2.83 o 
   0  -2   9        0.00        0.95      0.95 o 
   1  -2   9       26.76       28.37      4.09 o 
   2  -2   9      397.82      405.72      8.57 o 
   3  -2   9      417.40      428.00     10.71 o 
   4  -2   9       45.76       73.33      8.24 o 
   5  -2   9        0.66        4.08      2.48 o 
   6  -2   9      104.90      110.71      7.31 o 
  -8  -1   9       15.40       16.73      3.77 o 
  -7  -1   9        0.09        6.71      4.28 o 
  -6  -1   9        0.53        1.62      2.08 o 
  -5  -1   9      720.22      724.50     18.24 o 
  -4  -1   9       44.36       48.26      3.95 o 
  -3  -1   9       22.35       17.24      3.95 o 
  -2  -1   9        1.85        2.26      1.35 o 
  -1  -1   9       42.17       44.46      4.62 o 
   0  -1   9        5.63        4.41      1.64 o 
   1  -1   9      161.77      144.83      5.50 o 
   2  -1   9      615.47      589.57     15.01 o 
   3  -1   9      218.13      230.46      4.83 o 
   4  -1   9        5.04        4.30      2.60 o 
   5  -1   9        7.46        9.16      2.27 o 
   6  -1   9      101.38      114.38     10.55 o 
   7  -1   9        1.07       -0.21      2.70 o 
  -8   0   9      115.37      140.98     10.57 o 
  -7   0   9       60.07       60.60      8.24 o 
  -6   0   9        9.31       10.36      2.73 o 
  -5   0   9       30.92       31.35      4.00 o 
  -4   0   9      522.83      522.90      9.43 o 
  -3   0   9        0.03        6.97      3.39 o 
  -2   0   9        0.72        2.27      1.82 o 
  -1   0   9      184.82      183.20      5.07 o 
   0   0   9      544.55      519.39      9.53 o 
   1   0   9        1.52        2.78      1.22 o 
   2   0   9      194.67      181.81      5.59 o 
   3   0   9      220.21      210.06      7.02 o 
   4   0   9      117.22      119.68      5.09 o 
   5   0   9       68.36       50.89      6.60 o 
   6   0   9      174.48      163.93      6.60 o 
   7   0   9       10.50        7.93      3.37 o 
  -8   1   9       23.50       39.21      6.04 o 
  -7   1   9       20.08       24.33      8.23 o 
  -6   1   9      115.67      111.07      6.22 o 
  -5   1   9        6.95        9.07      2.02 o 
  -4   1   9      160.20      166.21      4.01 o 
  -3   1   9      548.45      572.22     11.99 o 
  -2   1   9       93.26      108.64      5.26 o 
  -1   1   9        7.54       10.10      3.49 o 
   0   1   9      161.19      146.34      6.99 o 
   1   1   9        0.87        0.52      0.91 o 
   2   1   9       76.38       72.96      3.20 o 
   3   1   9       84.64       88.32      5.88 o 
   4   1   9       86.92       75.48      9.75 o 
   5   1   9       71.08       66.09      3.86 o 
   6   1   9        9.83        3.14      3.40 o 
   7   1   9        0.00        2.50      3.04 o 
   8   1   9       29.88       39.67      4.70 o 
  -8   2   9       26.32       21.81      9.11 o 
  -7   2   9      206.85      226.83     12.63 o 
  -6   2   9        0.34        4.65      2.18 o 
  -5   2   9       18.13       18.71      3.42 o 
  -4   2   9       12.90       12.96      2.79 o 
  -3   2   9       17.75       22.72      2.93 o 
  -2   2   9       73.19       87.28      6.85 o 
  -1   2   9       21.32       25.16      3.46 o 
   0   2   9       70.76       73.09      4.70 o 
   1   2   9       71.69       72.32      4.51 o 
   2   2   9      233.44      231.85      6.38 o 
   3   2   9       23.28       24.14      3.32 o 
   4   2   9     1055.89     1066.42     15.51 o 
   5   2   9     1648.24     1699.79     22.33 o 
   6   2   9       62.37       79.26      5.10 o 
   7   2   9       24.29       23.59      4.91 o 
   8   2   9        0.48        6.31      4.06 o 
  -8   3   9        0.53        0.48      3.92 o 
  -7   3   9        6.05        5.93      3.14 o 
  -6   3   9      104.81      108.42     10.39 o 
  -5   3   9       65.35       76.33     10.36 o 
  -4   3   9        5.80       10.11      2.13 o 
  -3   3   9       20.76       22.30      2.07 o 
  -2   3   9        1.10        7.14      4.19 o 
  -1   3   9      121.83      126.24      5.98 o 
   0   3   9        0.13        3.84      1.51 o 
   1   3   9       12.39       13.94      3.16 o 
   2   3   9        4.53       10.67      2.43 o 
   3   3   9      355.21      363.93      8.95 o 
   4   3   9       94.10      101.01      7.26 o 
   5   3   9       83.98       81.59      5.79 o 
   6   3   9       15.47       13.99      2.44 o 
   7   3   9        0.09        4.92      2.63 o 
   8   3   9       21.83       23.90      5.26 o 
  -8   4   9       17.18       19.80      4.72 o 
  -7   4   9       54.41       51.54      5.84 o 
  -6   4   9        3.28       10.86      6.44 o 
  -5   4   9       12.46       17.36      3.37 o 
  -4   4   9       10.41       10.36      3.66 o 
  -3   4   9       77.16       80.03      6.29 o 
  -2   4   9      555.64      549.35      9.99 o 
  -1   4   9      185.35      205.38     10.21 o 
   0   4   9        6.10       13.79      1.39 o 
   1   4   9      209.31      215.24      4.29 o 
   2   4   9      126.24      122.81      3.64 o 
   3   4   9      408.25      384.03      9.63 o 
   4   4   9      269.24      279.83      8.46 o 
   5   4   9      210.41      203.44      5.06 o 
   6   4   9        0.22        0.23      1.75 o 
   7   4   9       15.11       13.91      2.31 o 
   8   4   9       63.90       71.65      6.61 o 
   9   4   9       36.23       29.16      9.01 o 
  -7   5   9       51.94       66.56     13.45 o 
  -6   5   9       63.41       96.28      8.45 o 
  -5   5   9       84.90      102.48     13.79 o 
  -4   5   9        2.56        2.75      2.06 o 
  -3   5   9      123.05      115.78      9.38 o 
  -2   5   9     1398.35     1378.50     20.31 o 
  -1   5   9       12.63       12.01      3.47 o 
   0   5   9        7.00       13.62      1.53 o 
   1   5   9       19.91       30.26      2.72 o 
   2   5   9      179.76      193.07      5.35 o 
   3   5   9      205.98      196.20      7.69 o 
   4   5   9       13.99       18.27      3.33 o 
   5   5   9       17.47       13.77      2.04 o 
   6   5   9      156.74      158.08      4.90 o 
   7   5   9        0.15        6.38      3.68 o 
   8   5   9        2.96        7.73      3.96 o 
   9   5   9       36.07       47.43      7.36 o 
  -7   6   9       65.61       60.12      9.27 o 
  -6   6   9      186.56      215.97     20.05 o 
  -5   6   9        5.17        0.11      3.75 o 
  -4   6   9       81.91       76.79      6.53 o 
  -3   6   9        4.34        8.33      2.98 o 
  -2   6   9      282.81      265.47      7.09 o 
  -1   6   9        2.37        7.06      1.74 o 
   0   6   9     1313.08     1231.16     39.70 o 
   1   6   9        3.19        8.27      1.71 o 
   2   6   9      259.28      255.99      6.98 o 
   3   6   9        8.54        5.52      3.69 o 
   4   6   9       29.53       29.48      2.26 o 
   5   6   9       87.64       88.77      4.30 o 
   6   6   9       34.72       34.63      3.42 o 
   7   6   9        2.40        6.39      3.20 o 
   8   6   9       83.06       67.85      9.17 o 
   9   6   9        0.62        8.49      7.00 o 
  -6   7   9      116.02      147.96     19.08 o 
  -5   7   9       19.95       14.65      8.64 o 
  -4   7   9        4.75       16.29      6.49 o 
  -3   7   9       59.26       63.60      5.79 o 
  -2   7   9      330.00      304.65     17.02 o 
  -1   7   9      249.98      223.77      6.37 o 
   0   7   9       17.84       24.94      2.26 o 
   1   7   9      218.56      213.05      4.96 o 
   2   7   9      138.84      146.76      4.50 o 
   3   7   9       53.32       46.96      2.77 o 
   4   7   9       42.76       32.99      5.14 o 
   5   7   9      282.74      278.94      6.99 o 
   6   7   9      151.74      152.17     10.16 o 
   7   7   9        1.24       -1.42      4.59 o 
   8   7   9      140.74      119.79     16.63 o 
   9   7   9        0.51       -0.69      3.05 o 
  -6   8   9        4.13        4.32      3.75 o 
  -5   8   9       15.81       21.67      4.87 o 
  -4   8   9       11.63       16.91      3.88 o 
  -3   8   9      311.93      265.26     17.84 o 
  -2   8   9       72.04       72.98      5.06 o 
  -1   8   9        0.00        0.82      1.64 o 
   0   8   9      929.34      845.11     18.51 o 
   1   8   9       21.20       23.49      3.06 o 
   2   8   9       47.79       46.73      3.42 o 
   3   8   9       35.27       35.96      3.00 o 
   4   8   9      105.37       98.39      4.32 o 
   5   8   9      347.10      319.76      8.68 o 
   6   8   9        2.91        4.12      2.68 o 
   7   8   9      141.28      130.30     11.84 o 
   8   8   9       29.27       35.16      4.82 o 
   9   8   9       16.83       10.76      4.01 o 
  -5   9   9       21.76       36.77      8.69 o 
  -4   9   9        4.39        7.39      3.56 o 
  -3   9   9        0.03        3.19      4.04 o 
  -1   9   9        1.32        2.70      2.50 o 
   0   9   9        1.29        3.99      2.32 o 
   1   9   9      120.89      112.12      6.01 o 
   2   9   9       63.82       63.23      4.57 o 
   3   9   9     1020.30      984.52     17.87 o 
   4   9   9      203.68      198.89      8.15 o 
   5   9   9       40.09       42.35      7.08 o 
   6   9   9        6.48        5.59      3.98 o 
   7   9   9        5.22       15.74      4.69 o 
   8   9   9       72.78       58.20      6.28 o 
   9   9   9       23.95       34.76      5.49 o 
  -4  10   9        4.98        8.92      3.81 o 
  -3  10   9       45.25       45.19      5.00 o 
  -2  10   9        6.98       10.68      3.56 o 
  -1  10   9        1.30        2.61      4.58 o 
   0  10   9       28.87       37.12      9.10 o 
   1  10   9      288.12      272.00     10.66 o 
   2  10   9       31.34       37.58      3.80 o 
   3  10   9      245.61      268.51      8.60 o 
   4  10   9      179.26      183.29      8.60 o 
   5  10   9      113.32      140.66     17.73 o 
   6  10   9        2.59        8.20      4.06 o 
   7  10   9       73.70       84.43      6.96 o 
   8  10   9        9.08       12.19      4.10 o 
   9  10   9       81.09       68.01      7.95 o 
  -3  11   9       39.46       36.50      8.58 o 
  -2  11   9       16.62       17.77      3.72 o 
  -1  11   9        3.32        0.92      2.94 o 
   0  11   9       55.44       45.51     11.79 o 
   1  11   9      145.42      129.43     16.45 o 
   2  11   9        5.99        3.21      5.31 o 
   3  11   9        0.33        2.17      4.51 o 
   4  11   9      135.27      168.28     18.92 o 
   5  11   9        5.76        6.63      5.69 o 
   6  11   9       13.04        8.83      4.04 o 
   7  11   9        5.09       15.78      4.61 o 
   8  11   9       28.71       24.01      5.04 o 
  -2  12   9        1.36       -0.29      2.69 o 
  -1  12   9       35.14       32.78      4.97 o 
   0  12   9       80.96       76.31      6.47 o 
   1  12   9       21.56       27.93      4.23 o 
   2  12   9        8.91        3.21      3.67 o 
   3  12   9       57.39       46.02      6.20 o 
   4  12   9       22.57       14.89      5.69 o 
   5  12   9       18.11        7.29      4.07 o 
   6  12   9        7.97        7.29      4.24 o 
   7  12   9      213.99      215.70      9.25 o 
   8  12   9      253.43      286.14     11.27 o 
  -1  13   9       72.23       61.65     11.63 o 
   0  13   9        1.74        1.18      2.82 o 
   1  13   9        0.22        0.20      2.39 o 
   2  13   9       11.35        7.99      3.53 o 
   3  13   9       69.14       71.55      6.47 o 
   4  13   9        6.91        5.82      3.84 o 
   5  13   9        0.60        3.76      3.30 o 
   6  13   9        0.36        4.59      3.48 o 
   7  13   9       44.80       38.55      5.45 o 
   1  14   9       45.57       54.24      6.26 o 
   2  14   9        0.11       -1.10      3.99 o 
   3  14   9       19.87       18.03      4.39 o 
   4  14   9        0.83        4.16      3.64 o 
   5  14   9      171.86      205.31     10.54 o 
   6  14   9       83.16       79.25      7.41 o 
  -4  -6  10      185.47      175.74      9.56 o 
  -3  -6  10      118.08      127.95     12.11 o 
  -2  -6  10       10.91       11.31      2.71 o 
  -1  -6  10      119.58      118.76      6.52 o 
   0  -6  10        0.25        3.82      2.69 o 
  -6  -5  10        2.33        8.67      3.40 o 
  -5  -5  10        0.11        2.03      2.75 o 
  -4  -5  10        4.73        6.08      2.13 o 
  -3  -5  10      175.25      178.11      5.45 o 
  -2  -5  10      175.57      168.35      5.14 o 
  -1  -5  10       26.76       23.89      2.51 o 
   0  -5  10       60.66       53.86      3.93 o 
   1  -5  10        0.17        1.09      1.94 o 
   2  -5  10        0.00        1.26      2.37 o 
  -6  -4  10       57.45       57.90      7.87 o 
  -5  -4  10       27.80       34.78      3.47 o 
  -4  -4  10        3.68        4.43      1.70 o 
  -3  -4  10      110.95      119.58      5.75 o 
  -2  -4  10      103.21      131.11      6.71 o 
  -1  -4  10      118.40      144.68     11.39 o 
   0  -4  10       24.40       42.45      4.52 o 
   1  -4  10       22.37       19.30      4.20 o 
   2  -4  10       17.06       11.68      2.30 o 
   3  -4  10        0.81        6.91      2.82 o 
  -7  -3  10       32.70       31.43      5.00 o 
  -6  -3  10        3.11        3.97      3.04 o 
  -5  -3  10       53.45       68.13      4.69 o 
  -4  -3  10        1.62        0.88      1.55 o 
  -3  -3  10      107.53      101.53      5.67 o 
  -2  -3  10       31.06       25.15      3.26 o 
  -1  -3  10      173.82      175.04      6.64 o 
   0  -3  10       96.85      115.92     11.38 o 
   1  -3  10        7.86        6.02      2.80 o 
   2  -3  10      139.89      131.22      8.74 o 
   3  -3  10       44.61       40.08      5.21 o 
   4  -3  10        7.20        5.70      3.40 o 
  -7  -2  10        0.02        3.38      4.04 o 
  -6  -2  10       12.99       15.28      3.73 o 
  -5  -2  10       70.21       73.07      4.89 o 
  -4  -2  10      203.64      184.69      7.06 o 
  -3  -2  10       55.56       56.73      7.56 o 
  -2  -2  10       68.29       83.41      4.75 o 
  -1  -2  10       32.79       36.43      3.91 o 
   0  -2  10       28.86       31.50      2.36 o 
   1  -2  10      359.15      383.17     10.43 o 
   2  -2  10       46.99       51.99      6.24 o 
   3  -2  10       93.45      105.22      7.59 o 
   4  -2  10        7.96        7.76      2.37 o 
   5  -2  10       22.01       16.83      4.29 o 
  -8  -1  10        0.83        0.39      3.58 o 
  -7  -1  10        4.90        6.70      6.94 o 
  -6  -1  10       13.45        8.07      2.57 o 
  -5  -1  10       52.57       51.82      9.93 o 
  -4  -1  10        1.61        2.13      1.96 o 
  -3  -1  10        7.66        5.74      2.67 o 
  -2  -1  10      306.93      311.82     19.88 o 
  -1  -1  10        1.37        1.95      1.33 o 
   0  -1  10      130.85      133.85      7.83 o 
   1  -1  10       23.00       28.04      3.22 o 
   2  -1  10       30.85       33.17      2.70 o 
   3  -1  10       96.89      107.95      6.34 o 
   4  -1  10        1.22        6.48      2.74 o 
   5  -1  10        0.17        2.03      2.43 o 
   6  -1  10        2.73        7.50      3.19 o 
  -8   0  10       15.83       20.18     13.05 o 
  -7   0  10        8.24        8.80      6.56 o 
  -6   0  10       86.52       85.40      9.47 o 
  -5   0  10       28.82       26.59      5.24 o 
  -4   0  10        6.90        7.55      2.13 o 
  -3   0  10       41.91       49.56      6.91 o 
  -2   0  10       25.95       23.22      7.83 o 
  -1   0  10      275.20      256.06      7.18 o 
   0   0  10       12.60       25.60      2.76 o 
   1   0  10       93.50      104.31      4.72 o 
   2   0  10       35.84       25.23      4.02 o 
   3   0  10      102.72      117.94      4.78 o 
   4   0  10      149.02      180.12      6.87 o 
   5   0  10       35.39       50.83      3.63 o 
   6   0  10       40.05       60.27     10.25 o 
  -8   1  10        0.38        4.15      3.81 o 
  -7   1  10       46.17       42.58     10.93 o 
  -6   1  10       30.64       36.74      7.11 o 
  -5   1  10       24.99       28.13      5.62 o 
  -4   1  10       12.20        5.47      1.89 o 
  -3   1  10      312.51      320.04     13.62 o 
  -2   1  10        6.07        7.33      2.83 o 
  -1   1  10       44.48       70.20      6.02 o 
   0   1  10       40.08       32.25      3.06 o 
   1   1  10      369.90      379.49      7.24 o 
   2   1  10        5.31        5.09      1.55 o 
   3   1  10      261.73      258.54     17.18 o 
   4   1  10      103.45       90.39      6.31 o 
   5   1  10      110.51       82.03      4.00 o 
   6   1  10       76.53       65.42      8.96 o 
   7   1  10        0.08        1.44      3.31 o 
  -8   2  10       27.14       15.55      4.82 o 
  -7   2  10       20.93       35.25     10.25 o 
  -6   2  10        5.74        3.83      2.43 o 
  -5   2  10       65.67       70.87      5.29 o 
  -4   2  10      226.27      239.53      8.04 o 
  -3   2  10      908.05      901.15     16.90 o 
  -2   2  10      350.85      328.23      8.99 o 
  -1   2  10      339.00      318.02      8.73 o 
   0   2  10       12.85        9.97      2.94 o 
   1   2  10       30.96       35.45      4.17 o 
   2   2  10        0.16        0.97      1.50 o 
   3   2  10        4.90       -1.35      2.98 o 
   4   2  10       28.87       20.71      3.24 o 
   5   2  10        0.18        0.34      1.94 o 
   6   2  10       86.54       80.15      7.18 o 
   7   2  10        3.82        0.52      3.23 o 
  -7   3  10        1.12        3.62      4.53 o 
  -6   3  10       43.29       44.91      4.97 o 
  -5   3  10       22.41       22.73      3.32 o 
  -4   3  10      113.43      107.29      9.68 o 
  -3   3  10     1932.55     2014.49     30.48 o 
  -2   3  10      609.89      618.29     13.19 o 
  -1   3  10       50.14       59.66      5.58 o 
   0   3  10        0.24        3.67      2.52 o 
   1   3  10       13.67       16.29      2.43 o 
   2   3  10       14.27       13.78      2.36 o 
   3   3  10      177.91      166.47      8.68 o 
   4   3  10      163.84      163.25      9.98 o 
   5   3  10      196.32      194.86      9.12 o 
   6   3  10        7.93        9.73      2.07 o 
   7   3  10       27.61       26.55      3.35 o 
   8   3  10       78.74       88.77      8.27 o 
  -7   4  10        3.58        3.62      3.85 o 
  -6   4  10        0.80        3.38      3.58 o 
  -5   4  10        6.69        5.26      2.65 o 
  -4   4  10       35.25       42.66      4.51 o 
  -3   4  10      115.86      106.04      5.56 o 
  -2   4  10       31.81       36.61      5.43 o 
  -1   4  10     1614.18     1580.77     28.38 o 
   0   4  10       19.98       16.03      1.67 o 
   1   4  10      307.97      292.76      9.78 o 
   2   4  10        3.97        4.31      2.00 o 
   3   4  10        0.01        0.99      2.24 o 
   4   4  10        4.17        3.22      2.01 o 
   5   4  10      137.13      142.28      6.34 o 
   6   4  10      141.24      147.45      5.33 o 
   7   4  10        1.05        3.84      2.11 o 
   8   4  10       11.73       16.28      3.74 o 
  -7   5  10       72.96       94.51      8.05 o 
  -6   5  10       12.90       15.33      7.59 o 
  -5   5  10        4.33        3.79      2.88 o 
  -4   5  10       21.48       21.65      3.65 o 
  -3   5  10        1.17        1.63      2.06 o 
  -2   5  10      353.80      346.07     11.28 o 
  -1   5  10       28.01       30.78      5.07 o 
   0   5  10       24.41       30.31      2.77 o 
   1   5  10      235.91      241.84      5.47 o 
   2   5  10       15.39       20.09      1.97 o 
   3   5  10        8.10        1.73      2.02 o 
   4   5  10       55.75       53.64      7.61 o 
   5   5  10        0.37        0.96      1.71 o 
   6   5  10        5.46        6.42      2.01 o 
   7   5  10      178.47      170.32      5.54 o 
   8   5  10       32.49       28.73      4.60 o 
  -6   6  10       50.17       34.82      5.76 o 
  -5   6  10       12.45       17.86      6.96 o 
  -4   6  10        3.17        4.95      2.39 o 
  -3   6  10      356.19      339.23     10.91 o 
  -2   6  10      422.42      402.84      9.98 o 
  -1   6  10      755.82      703.92     21.20 o 
   0   6  10      264.14      246.77     11.60 o 
   1   6  10      100.57      103.11      5.11 o 
   2   6  10      216.31      193.32      9.77 o 
   3   6  10       18.07       30.86      5.53 o 
   4   6  10       21.63       16.62      4.55 o 
   5   6  10        0.28        0.52      2.06 o 
   6   6  10       46.22       40.25      3.40 o 
   7   6  10       13.46        1.60      2.54 o 
   8   6  10        0.95        4.29      3.07 o 
  -6   7  10       76.99       84.85      8.46 o 
  -5   7  10        0.11        3.18      4.18 o 
  -4   7  10        4.67        4.51      4.56 o 
  -3   7  10      277.93      262.16     10.04 o 
  -2   7  10      159.28      142.92      6.79 o 
  -1   7  10      121.82      107.27      5.77 o 
   0   7  10       25.49       21.17      2.51 o 
   1   7  10      120.69       94.85     12.65 o 
   2   7  10      111.96       97.46      7.41 o 
   3   7  10      125.91      115.37      8.50 o 
   4   7  10      134.15      131.33      7.47 o 
   5   7  10       10.78        9.63      1.96 o 
   6   7  10        0.34        2.72      2.02 o 
   7   7  10        2.96       10.46      2.70 o 
   8   7  10       22.69       36.72      5.91 o 
   9   7  10       99.80       90.39     13.89 o 
  -5   8  10       30.94       20.32      4.90 o 
  -4   8  10       34.13       32.23      8.70 o 
  -3   8  10       21.02       23.90      4.03 o 
  -2   8  10        0.01        1.28      4.07 o 
  -1   8  10       34.35       29.26      4.21 o 
   0   8  10      467.64      454.75      9.68 o 
   1   8  10      567.10      529.21     10.04 o 
   2   8  10      333.36      294.39     10.18 o 
   3   8  10       15.33       19.01      4.38 o 
   4   8  10      257.11      228.69      7.87 o 
   5   8  10       87.07       89.61      4.21 o 
   6   8  10        0.71       -0.35      3.50 o 
   7   8  10       26.49       21.66      3.53 o 
   8   8  10       26.43       17.84      4.86 o 
   9   8  10       47.86       62.35      6.40 o 
  -5   9  10        7.89        9.42      5.17 o 
  -4   9  10        4.10        5.64      3.42 o 
  -3   9  10       11.43        8.02      5.28 o 
  -2   9  10        0.32       -0.67      1.83 o 
  -1   9  10       49.41       39.26      4.13 o 
   0   9  10      239.13      226.37      8.40 o 
   1   9  10      413.83      412.84     14.53 o 
   2   9  10       38.60       46.82      4.01 o 
   3   9  10       52.61       51.16      4.54 o 
   4   9  10      114.89      112.17      5.46 o 
   5   9  10      336.15      310.86      9.20 o 
   6   9  10       68.48       62.47      4.56 o 
   7   9  10      119.28      134.84     11.69 o 
   8   9  10       47.14       48.42      7.65 o 
  -4  10  10       30.69       36.68      7.85 o 
  -3  10  10        4.23        4.51      4.61 o 
  -1  10  10        4.96        2.57      4.19 o 
   0  10  10        3.53        3.56      2.66 o 
   1  10  10      274.68      259.70     16.05 o 
   2  10  10      724.95      668.14     14.06 o 
   3  10  10       75.72       82.47      5.47 o 
   4  10  10        0.89       -0.30      2.04 o 
   5  10  10       45.36       45.02      5.57 o 
   6  10  10       83.02       72.90      6.43 o 
   7  10  10       45.24       31.68      6.30 o 
   8  10  10       26.67       25.70      4.15 o 
  -3  11  10       32.73       18.97      5.28 o 
  -2  11  10       17.18       17.43      5.66 o 
  -1  11  10        2.76        3.00      4.48 o 
   0  11  10        7.25       13.60      4.33 o 
   1  11  10       86.57       76.16      7.51 o 
   2  11  10      161.81      172.99     11.36 o 
   3  11  10       28.04       22.49      7.19 o 
   4  11  10        0.49       -2.21      2.93 o 
   5  11  10       45.06       42.50      6.17 o 
   6  11  10      171.09      199.17     10.40 o 
   7  11  10       19.30       17.81      5.13 o 
   8  11  10        0.02       -0.94      3.61 o 
  -2  12  10       25.82       29.23      6.05 o 
  -1  12  10        0.99        3.29      3.37 o 
   0  12  10       63.10       70.60      7.77 o 
   1  12  10      245.25      250.05     11.53 o 
   2  12  10      159.24      187.24     20.49 o 
   3  12  10      210.28      203.98     17.90 o 
   4  12  10       53.27       53.33     12.12 o 
   5  12  10        4.18       -0.88      4.86 o 
   6  12  10      114.34      126.83     18.16 o 
   7  12  10        0.95        0.55      3.74 o 
   0  13  10      259.49      331.12     14.40 o 
   1  13  10       89.67      104.70     11.84 o 
   2  13  10        5.59        6.82      4.60 o 
   3  13  10      242.62      221.50     11.47 o 
   4  13  10        0.63        3.26      4.03 o 
   5  13  10        2.09        1.55      3.97 o 
   6  13  10        1.22       -0.62      4.00 o 
   2  14  10        4.54        7.19      3.99 o 
   3  14  10       14.53       16.63     10.25 o 
   4  14  10       61.59       62.79      9.53 o 
  -3  -5  11       49.04       39.69      4.51 o 
  -2  -5  11        6.54        9.68      2.27 o 
  -1  -5  11       46.72       60.65      6.69 o 
  -5  -4  11        9.09       11.84      2.65 o 
  -4  -4  11        5.63        9.23      2.76 o 
  -3  -4  11       52.68       51.90      5.17 o 
  -2  -4  11      124.34      120.27      9.53 o 
  -1  -4  11       18.16       24.98      3.89 o 
   0  -4  11      195.95      223.39     10.15 o 
   1  -4  11      105.39      118.75      8.08 o 
  -6  -3  11        2.96        7.01      2.83 o 
  -5  -3  11       39.50       50.75      5.17 o 
  -4  -3  11      153.06      155.89      7.54 o 
  -3  -3  11        6.75        8.43      3.28 o 
  -2  -3  11        0.42        2.10      2.03 o 
  -1  -3  11       27.45       14.79      2.30 o 
   0  -3  11        0.38       -0.15      2.29 o 
   1  -3  11        4.04        5.96      3.12 o 
   2  -3  11       44.25       39.67      5.44 o 
   3  -3  11      187.66      163.39     10.28 o 
  -6  -2  11       57.89       76.33      7.09 o 
  -5  -2  11       80.90       78.36      6.16 o 
  -4  -2  11       10.40        6.35      2.44 o 
  -3  -2  11        5.32        8.72      2.57 o 
  -2  -2  11        4.99        4.85      2.31 o 
  -1  -2  11       57.74       53.55      4.75 o 
   0  -2  11       91.99      100.67      8.86 o 
   1  -2  11       58.91       70.92      8.01 o 
   2  -2  11       34.10       32.84      4.13 o 
   3  -2  11        3.63        3.19      3.09 o 
   4  -2  11        3.40        8.63      3.54 o 
  -7  -1  11        0.24       -1.50      3.39 o 
  -6  -1  11       46.62       28.80      8.65 o 
  -5  -1  11        4.30       10.01      4.05 o 
  -4  -1  11      319.84      326.85      9.65 o 
  -3  -1  11       39.10       33.55      7.06 o 
  -2  -1  11        2.61        5.80      2.10 o 
  -1  -1  11       29.12       25.36      3.29 o 
   0  -1  11       11.21       11.63      2.54 o 
   1  -1  11       18.78       15.40      8.74 o 
   2  -1  11       32.16       26.14      3.83 o 
   3  -1  11        1.67        0.64      2.45 o 
   4  -1  11       10.34        5.94      8.45 o 
   5  -1  11       10.51       14.29      4.11 o 
  -7   0  11        8.74       10.70      7.60 o 
  -6   0  11       28.77       42.21      5.38 o 
  -5   0  11      236.89      228.46      8.25 o 
  -4   0  11      148.18      149.46      6.23 o 
  -3   0  11        8.16       14.35      4.60 o 
  -2   0  11       80.52       73.10      4.98 o 
  -1   0  11       63.85       70.89      4.03 o 
   0   0  11       41.04       39.77      4.83 o 
   1   0  11      238.02      203.52      6.78 o 
   2   0  11       38.11       36.12      7.24 o 
   3   0  11        1.78        3.90      4.76 o 
   4   0  11       30.00       35.83      4.12 o 
   5   0  11        9.50        9.81      4.91 o 
   6   0  11       31.76       38.49      5.15 o 
  -7   1  11        7.47        6.63      6.94 o 
  -6   1  11       49.50       50.16      7.02 o 
  -5   1  11      636.80      634.21     18.72 o 
  -4   1  11        8.61        8.61      3.81 o 
  -3   1  11       24.35       36.46     10.90 o 
  -2   1  11      121.94      143.14     10.92 o 
  -1   1  11       42.97       40.36      5.40 o 
   0   1  11        0.89        2.12      1.52 o 
   1   1  11      105.54      107.00      6.96 o 
   2   1  11        2.99        6.60      1.75 o 
   3   1  11        3.46        4.40      3.60 o 
   4   1  11       38.34       41.52      6.26 o 
   5   1  11        2.40        1.94      2.34 o 
   6   1  11        1.35        2.53      2.59 o 
  -7   2  11       93.68      117.05     18.24 o 
  -6   2  11        3.58        4.03      4.67 o 
  -5   2  11       40.50       42.54      5.81 o 
  -4   2  11      599.41      640.71     16.04 o 
  -3   2  11       42.44       50.06      5.37 o 
  -2   2  11      415.57      429.49     18.90 o 
  -1   2  11       55.68       56.67      5.87 o 
   0   2  11      532.92      495.00     13.78 o 
   1   2  11       26.32       22.26      3.56 o 
   2   2  11      215.48      231.90      9.78 o 
   3   2  11        1.36        6.73      3.33 o 
   4   2  11      110.16      113.21      4.70 o 
   5   2  11      200.33      190.21      8.02 o 
   6   2  11      245.12      240.11      9.47 o 
   7   2  11      112.22      106.57      6.42 o 
  -7   3  11       18.17       21.01      9.47 o 
  -6   3  11        5.58        7.81      7.59 o 
  -5   3  11        6.63       10.36      3.01 o 
  -4   3  11      104.97      116.89      5.74 o 
  -3   3  11        3.44        3.72      4.83 o 
  -2   3  11      100.06      116.00      6.77 o 
  -1   3  11        8.92       15.26      3.20 o 
   0   3  11      314.27      333.91     11.01 o 
   1   3  11       16.55       16.29      3.14 o 
   2   3  11      170.78      166.36      5.97 o 
   3   3  11       27.69       23.30      4.64 o 
   4   3  11       18.25       11.76      3.68 o 
   5   3  11        6.37       11.71      3.12 o 
   6   3  11       14.21       18.76      3.72 o 
   7   3  11       30.65       28.73      3.09 o 
  -7   4  11        8.73       10.41      5.24 o 
  -6   4  11       47.40       64.50     11.71 o 
  -5   4  11       55.89       68.24      5.68 o 
  -4   4  11       33.77       35.80      8.02 o 
  -3   4  11      415.47      399.93     19.03 o 
  -2   4  11        0.14        2.76      2.96 o 
  -1   4  11       95.91       92.09      6.69 o 
   0   4  11        5.05        3.63      2.51 o 
   1   4  11       15.57        8.00      2.91 o 
   2   4  11      285.63      262.26     10.33 o 
   3   4  11       26.72       19.37      3.24 o 
   4   4  11        8.56        8.73      3.43 o 
   5   4  11      198.35      233.38     20.48 o 
   6   4  11      171.16      204.50      9.74 o 
   7   4  11        1.77        1.65      2.03 o 
  -6   5  11       44.63       53.03     13.50 o 
  -5   5  11       79.43       99.47      7.97 o 
  -4   5  11       48.37       43.81      6.24 o 
  -3   5  11       45.33       42.81      4.23 o 
  -2   5  11       54.25       43.59      9.50 o 
  -1   5  11      201.78      183.76     14.81 o 
   0   5  11       17.06       20.89      3.55 o 
   1   5  11       40.77       46.64      2.96 o 
   2   5  11      429.40      377.14      7.30 o 
   3   5  11       28.47       32.74      3.82 o 
   4   5  11       55.65       41.73      5.11 o 
   5   5  11        1.08        3.76      2.13 o 
   6   5  11       12.88       20.80      3.73 o 
   7   5  11       18.51       18.85      2.50 o 
   8   5  11       12.15       10.61      3.85 o 
  -6   6  11       15.54       22.92      9.56 o 
  -5   6  11       17.58       18.34      7.90 o 
  -4   6  11        2.18        1.85      2.53 o 
  -3   6  11       67.11       66.46      5.76 o 
  -2   6  11       25.36       31.88      3.13 o 
  -1   6  11      117.64      112.47     14.34 o 
   0   6  11       27.14       37.05      9.04 o 
   1   6  11      110.87      110.30     14.64 o 
   2   6  11      193.98      181.18      7.85 o 
   3   6  11      372.30      379.14     15.17 o 
   4   6  11        0.97       -0.34      3.61 o 
   5   6  11       50.03       40.91      6.07 o 
   6   6  11        0.67        1.27      2.88 o 
   7   6  11       10.90       14.86      3.11 o 
   8   6  11       55.06       63.78      6.71 o 
  -5   7  11       16.55       24.20      8.16 o 
  -4   7  11       64.67       87.17     17.17 o 
  -3   7  11        4.00       11.30      2.83 o 
  -2   7  11        0.13       -1.29      2.00 o 
  -1   7  11      196.29      215.59      7.54 o 
   0   7  11        1.32        7.43      5.89 o 
   1   7  11       27.24       34.96      8.67 o 
   2   7  11        5.42       13.51      6.22 o 
   3   7  11      448.66      459.21     16.83 o 
   4   7  11        1.64        2.66      1.65 o 
   5   7  11      124.82      100.86      9.31 o 
   6   7  11        0.42        0.66      2.63 o 
   7   7  11      156.58      173.49      6.43 o 
   8   7  11       29.31       34.26      4.91 o 
  -5   8  11       60.56       66.60     12.30 o 
  -4   8  11       57.28       55.05     11.06 o 
  -3   8  11        4.18       -1.39      2.43 o 
  -2   8  11       12.57       11.43      2.88 o 
  -1   8  11      117.20      115.97      6.71 o 
   0   8  11       99.66       84.36      8.75 o 
   1   8  11      123.29      113.62     14.29 o 
   2   8  11        8.61       11.44      2.25 o 
   3   8  11        2.98        2.73      3.15 o 
   4   8  11        5.39       11.53      2.65 o 
   5   8  11       28.05       12.55      3.08 o 
   6   8  11       12.37        8.04      2.57 o 
   7   8  11        3.04        8.98      2.61 o 
   8   8  11        1.98       -2.21      3.28 o 
  -4   9  11        0.54        1.83      4.60 o 
  -3   9  11        7.81        4.17      4.70 o 
  -2   9  11        0.99        4.72      2.43 o 
  -1   9  11       13.81       12.20      4.90 o 
   0   9  11       74.42       85.68     15.30 o 
   1   9  11        0.27        6.79      2.89 o 
   2   9  11       59.37       67.44      7.38 o 
   3   9  11       16.88       12.47      3.85 o 
   4   9  11      136.41      135.40     14.28 o 
   5   9  11       29.98       28.89      3.05 o 
   6   9  11       26.00       23.28      5.55 o 
   7   9  11        5.51        6.19      3.67 o 
   8   9  11        1.48        4.92      3.74 o 
  -3  10  11        0.36        1.52      3.42 o 
  -2  10  11      131.40      137.57     17.16 o 
  -1  10  11       88.86       95.46      6.12 o 
   0  10  11        1.48        2.68      2.33 o 
   1  10  11        3.28        7.75      2.40 o 
   2  10  11        3.95        3.89      2.31 o 
   3  10  11        9.19       10.35      2.58 o 
   4  10  11       10.54        7.48      2.88 o 
   5  10  11      266.58      265.56      9.05 o 
   6  10  11       51.00       47.14      4.54 o 
   7  10  11        5.21        4.49      3.06 o 
  -2  11  11      180.60      199.21     13.41 o 
  -1  11  11        2.16        2.60      4.54 o 
   0  11  11       86.38       78.90      7.60 o 
   1  11  11        0.89        0.80      2.80 o 
   2  11  11      301.52      259.31     12.42 o 
   3  11  11        5.69        5.55      2.80 o 
   4  11  11       14.90       14.50      3.07 o 
   5  11  11        6.14       11.15      3.02 o 
   6  11  11        2.36        2.78      3.41 o 
   7  11  11        8.86       11.87      4.36 o 
  -1  12  11       68.93       85.82      6.90 o 
   0  12  11       28.31       36.23      5.20 o 
   1  12  11      241.14      244.02     11.38 o 
   2  12  11       41.46       43.34      6.10 o 
   3  12  11        0.79        1.06      3.19 o 
   4  12  11       53.06       59.98      7.14 o 
   5  12  11       64.23       72.92      7.71 o 
   6  12  11       19.83       27.90      5.67 o 
   0  13  11        0.24        3.76      3.89 o 
   1  13  11        1.33        0.95      2.69 o 
   2  13  11       15.29       14.70      3.85 o 
   3  13  11       15.56       17.68      5.26 o 
   4  13  11      198.55      220.76     12.24 o 
   5  13  11        9.76        3.32      3.36 o 
  -4  -3  12        0.09        5.63      3.88 o 
  -3  -3  12        8.67       10.90      4.12 o 
  -2  -3  12       67.77       64.56      4.39 o 
  -1  -3  12       46.60       36.28      5.15 o 
   0  -3  12       45.81       64.81      5.19 o 
   1  -3  12       22.09       36.97      5.29 o 
  -5  -2  12       40.57       40.37      7.68 o 
  -4  -2  12       20.88       24.23      3.64 o 
  -3  -2  12       67.97       68.80      5.87 o 
  -2  -2  12        1.84        2.12      3.67 o 
  -1  -2  12       94.73       99.52      7.97 o 
   0  -2  12       33.31       38.92      4.95 o 
   1  -2  12        0.06        3.89      2.31 o 
   2  -2  12        8.31       18.31      2.74 o 
  -5  -1  12       11.86       13.73      7.45 o 
  -4  -1  12        4.75        7.37      2.08 o 
  -3  -1  12        0.54        3.14      2.15 o 
  -2  -1  12       68.32       65.70      5.30 o 
  -1  -1  12       46.63       57.17      4.85 o 
   0  -1  12        7.20        5.69      2.40 o 
   1  -1  12        1.74        1.18      2.16 o 
   2  -1  12        1.94        3.15      2.63 o 
   3  -1  12       48.76       52.58      7.05 o 
  -6   0  12       23.15       34.76      5.77 o 
  -5   0  12      312.69      311.28     10.26 o 
  -4   0  12      144.72      139.47     12.53 o 
  -3   0  12       11.87       19.01      3.44 o 
  -2   0  12      191.47      188.61      6.92 o 
  -1   0  12       59.44       44.78      6.24 o 
   0   0  12       95.96       80.79      8.67 o 
   1   0  12        0.37        0.78      2.42 o 
   2   0  12       41.08       41.66      4.40 o 
   3   0  12        1.47       -0.65      3.80 o 
   4   0  12        5.00        9.96      3.00 o 
  -6   1  12       41.63       41.87      6.21 o 
  -5   1  12        0.07       -4.05      2.03 o 
  -4   1  12      145.64      147.29      9.34 o 
  -3   1  12        4.87       10.02      5.03 o 
  -2   1  12        3.37        3.55      3.71 o 
  -1   1  12       21.62       27.48      3.02 o 
   0   1  12        7.74       10.95      4.34 o 
   1   1  12       80.30       80.13      8.18 o 
   2   1  12        4.75       12.19      5.02 o 
   3   1  12       77.17      103.96     11.95 o 
   4   1  12        8.10        1.16      3.47 o 
   5   1  12       99.74       72.95      5.71 o 
  -6   2  12       38.57       32.32      6.60 o 
  -5   2  12        5.48        3.80      5.49 o 
  -4   2  12       25.27       13.42      6.26 o 
  -3   2  12      412.84      417.16     16.94 o 
  -2   2  12        2.64        9.72      3.98 o 
  -1   2  12       59.50       63.39      8.15 o 
   0   2  12      785.94      743.34     29.95 o 
   1   2  12       12.80       13.06      3.29 o 
   2   2  12        0.01        1.39      2.99 o 
   3   2  12       21.60       19.18      4.63 o 
   4   2  12        1.62        3.19      3.02 o 
   5   2  12      212.87      231.24      7.92 o 
   6   2  12        0.80        4.81      3.01 o 
  -6   3  12       38.45       43.34      5.91 o 
  -5   3  12        1.09       -3.84      2.92 o 
  -4   3  12       22.83       24.78      3.68 o 
  -3   3  12      432.21      459.18     22.02 o 
  -2   3  12       19.49       16.71      5.09 o 
  -1   3  12      277.51      307.40     11.08 o 
   0   3  12       16.26       12.54      2.98 o 
   1   3  12       33.37       38.41      4.46 o 
   2   3  12        5.49        2.38      3.03 o 
   3   3  12       11.60       15.61      4.31 o 
   4   3  12        2.58       -0.56      4.75 o 
   5   3  12      215.76      214.02     10.82 o 
   6   3  12      196.31      224.52     10.46 o 
  -6   4  12       46.51       40.62      8.30 o 
  -5   4  12       16.15       19.94      4.06 o 
  -4   4  12        2.24       -1.09      1.88 o 
  -3   4  12       77.53       87.19      9.43 o 
  -2   4  12        6.02        4.89      2.76 o 
  -1   4  12      241.04      260.15     13.10 o 
   0   4  12        4.81        3.06      2.43 o 
   1   4  12       21.14       24.29      3.65 o 
   2   4  12      110.15      101.45      5.93 o 
   3   4  12        2.68        2.84      4.81 o 
   4   4  12        4.47       10.04      4.61 o 
   5   4  12        2.54        0.95      4.02 o 
   6   4  12        2.24        7.21      2.94 o 
  -5   5  12       53.73       62.42      5.88 o 
  -4   5  12        1.99        1.51      5.28 o 
  -3   5  12        3.49        0.19      4.03 o 
  -2   5  12       29.60       31.85      6.28 o 
  -1   5  12      116.44      127.59     15.34 o 
   0   5  12       98.06       85.84     12.60 o 
   1   5  12        6.95        5.95      2.90 o 
   2   5  12      126.19      118.74      8.55 o 
   3   5  12       26.68       43.46      5.93 o 
   4   5  12        0.15        2.72      4.95 o 
   5   5  12        0.03        4.52      2.76 o 
   6   5  12        4.55        2.28      4.58 o 
   7   5  12        1.40        0.79      3.12 o 
  -5   6  12      313.54      339.86     12.95 o 
  -4   6  12        5.39        6.63      3.14 o 
  -3   6  12       13.47        8.29      7.48 o 
  -2   6  12        5.07       12.17      4.83 o 
  -1   6  12      182.56      173.01     15.48 o 
   0   6  12        4.27       -2.45      5.20 o 
   1   6  12       30.42       19.68      7.63 o 
   2   6  12        5.02        5.89      2.98 o 
   3   6  12       30.56       28.77      5.92 o 
   4   6  12      168.48      169.07     11.76 o 
   5   6  12      109.34      121.06     10.27 o 
   6   6  12        7.03        3.38      7.19 o 
   7   6  12        0.71       14.35      3.82 o 
  -5   7  12       90.04      126.34     17.52 o 
  -4   7  12       40.96       52.88      6.05 o 
  -3   7  12       11.90       14.39      3.70 o 
  -2   7  12       70.07       62.98      7.15 o 
  -1   7  12      235.89      244.12      7.74 o 
   0   7  12       50.21       36.58      9.53 o 
   1   7  12        0.87       -0.73      5.35 o 
   2   7  12       28.30       32.27      9.09 o 
   3   7  12       34.58       40.10      6.76 o 
   4   7  12       81.91       90.22     10.06 o 
   5   7  12      125.19      107.66      4.42 o 
   6   7  12        0.54        2.15      2.83 o 
   7   7  12       69.99       61.60      7.54 o 
  -4   8  12        0.70        1.47      4.59 o 
  -3   8  12       10.22        7.71      3.12 o 
  -2   8  12       24.54       26.48      4.14 o 
  -1   8  12       71.35       81.72      7.29 o 
   0   8  12       82.82      104.88     15.35 o 
   1   8  12       34.76       14.51      7.20 o 
   2   8  12       14.13       13.34      6.99 o 
   3   8  12      150.40      178.12     19.32 o 
   4   8  12       25.62       31.43      9.52 o 
   5   8  12        0.11       -0.61      2.41 o 
   6   8  12       35.90       38.45      4.66 o 
   7   8  12       31.01       29.48      4.43 o 
  -3   9  12      143.48      174.42     20.10 o 
  -2   9  12        1.17        1.67      2.44 o 
  -1   9  12        2.38        6.81      2.76 o 
   0   9  12        0.98       -0.73      2.63 o 
   1   9  12      251.28      258.44     26.50 o 
   2   9  12      104.18      105.49     14.48 o 
   3   9  12        2.92        0.75      2.59 o 
   4   9  12        9.13        3.77      4.69 o 
   5   9  12        0.58        7.44      5.64 o 
   6   9  12        0.06        5.00      3.13 o 
   7   9  12       42.62       56.72      4.07 o 
  -3  10  12       19.48       23.23      7.87 o 
  -2  10  12        2.05        6.79      4.79 o 
  -1  10  12       50.79       53.85      5.44 o 
   0  10  12       37.10       34.83     15.45 o 
   1  10  12        0.10        2.99      3.38 o 
   2  10  12       31.47       23.18      8.03 o 
   3  10  12       38.47       42.86      5.70 o 
   4  10  12      264.62      256.58     10.87 o 
   5  10  12       61.24       52.05      7.37 o 
   6  10  12        1.36        3.73      2.32 o 
   7  10  12       37.10       45.13      6.09 o 
   0  11  12       50.18       35.51      4.15 o 
   1  11  12       59.85       51.12      4.40 o 
   2  11  12      115.71      110.72      5.43 o 
   3  11  12       95.72       91.24      5.07 o 
   4  11  12        3.17        2.32      3.16 o 
   5  11  12       38.42       30.15      8.64 o 
   6  11  12       56.09       46.92      5.68 o 
   0  12  12        4.51        2.85      3.37 o 
   1  12  12       78.52       88.80      9.30 o 
   2  12  12      126.17      111.79      7.63 o 
   3  12  12      163.02      148.97      8.52 o 
   4  12  12        0.09       -3.86      3.36 o 
   5  12  12       23.37       23.20      4.55 o 
   2  13  12       44.39       44.93      6.87 o 
   3  13  12        0.35       -0.94      3.55 o 
  -2  -2  13        9.32        7.65      3.55 o 
  -1  -2  13       11.95       24.50      6.72 o 
  -4  -1  13       46.58       40.85      4.81 o 
  -3  -1  13       28.02       15.92      3.40 o 
  -2  -1  13        1.61        2.39      2.14 o 
  -1  -1  13        0.09        2.95      2.53 o 
   0  -1  13        6.16       10.34      7.31 o 
   1  -1  13        1.61       -2.14      3.86 o 
  -4   0  13      225.84      235.62     11.59 o 
  -3   0  13       44.06       47.35      5.96 o 
  -2   0  13        1.43        7.32      2.40 o 
  -1   0  13       57.55       47.29      4.29 o 
   0   0  13        2.37        4.79      2.43 o 
   1   0  13        2.26        3.96      2.76 o 
   2   0  13       12.27       12.51      4.95 o 
   3   0  13       12.06        9.96      5.21 o 
  -5   1  13        8.55        4.88      4.26 o 
  -4   1  13       21.51       17.74      8.05 o 
  -3   1  13       75.44       90.23     10.57 o 
  -2   1  13       69.99       80.18     14.62 o 
  -1   1  13       46.78       57.22      4.22 o 
   0   1  13        0.44        1.35      1.69 o 
   1   1  13       23.53       30.60      5.94 o 
   2   1  13        0.71        7.87      5.51 o 
   3   1  13        4.52        5.14      6.96 o 
   4   1  13       33.21       37.17      8.11 o 
  -5   2  13       23.91       31.38      5.64 o 
  -4   2  13        1.11       -0.79      5.55 o 
  -3   2  13      245.08      259.86     20.30 o 
  -2   2  13       10.74       18.37      5.60 o 
  -1   2  13        5.67        3.22      1.79 o 
   0   2  13       29.93       19.55      4.82 o 
   1   2  13       80.42       49.12      8.06 o 
   2   2  13        4.05        8.54      6.72 o 
   3   2  13        0.11        7.75      6.92 o 
   4   2  13        8.16        8.27      4.11 o 
  -5   3  13        0.00        1.42      2.93 o 
  -4   3  13       29.68       39.51     10.77 o 
  -3   3  13        8.50       10.21      6.30 o 
  -2   3  13      185.06      207.46     18.28 o 
  -1   3  13      237.42      225.58     12.36 o 
   0   3  13       21.58       19.15      3.63 o 
   1   3  13       49.73       63.18      7.96 o 
   2   3  13       19.84       18.16      4.47 o 
   3   3  13        0.40        0.42      6.24 o 
   4   3  13        1.56        3.30      3.61 o 
   5   3  13        0.57        5.37      4.16 o 
  -5   4  13        3.61       12.46      4.29 o 
  -4   4  13       38.45       51.61     12.15 o 
  -3   4  13        0.09        7.09      4.42 o 
  -2   4  13      115.48      149.49      9.98 o 
  -1   4  13      129.42      138.57     11.84 o 
   0   4  13       37.09       30.75      4.62 o 
   1   4  13       49.75       44.01      5.68 o 
   2   4  13        2.00       -0.22      3.95 o 
   3   4  13       52.66       44.51      6.17 o 
   4   4  13       30.79       42.61      6.40 o 
   5   4  13        6.60       10.01      5.44 o 
  -5   5  13       27.52       34.82      9.06 o 
  -4   5  13       15.41       10.59      3.11 o 
  -3   5  13        2.83        6.78      3.81 o 
  -2   5  13      188.97      191.87      9.91 o 
  -1   5  13        0.39        1.73      5.60 o 
   0   5  13        5.23        4.50      4.07 o 
   1   5  13       10.08       12.98      4.52 o 
   2   5  13       46.70       37.77      5.57 o 
   3   5  13       59.82       53.36      6.68 o 
   4   5  13        0.41       -1.94      3.13 o 
   5   5  13       11.03       15.38      5.58 o 
   6   5  13       98.56      105.45     14.84 o 
  -4   6  13        0.27        0.37      5.05 o 
  -3   6  13       78.19      101.27     14.47 o 
  -2   6  13       56.22       55.91     10.51 o 
  -1   6  13       21.56       27.21      8.74 o 
   0   6  13       11.17        4.20      6.29 o 
   1   6  13        1.31       10.86      6.27 o 
   2   6  13       69.05       87.54     13.51 o 
   3   6  13      354.94      321.88     15.15 o 
   4   6  13      118.16      143.67     12.78 o 
   5   6  13        2.46       12.33      6.70 o 
   6   6  13        0.77        6.59      2.98 o 
  -4   7  13        1.38        3.25      3.01 o 
  -3   7  13      143.67      143.50     23.24 o 
  -2   7  13        0.70        7.44      6.10 o 
  -1   7  13       92.38      109.77     15.68 o 
   0   7  13        1.23       -3.32      5.01 o 
   1   7  13        0.57       -0.82      5.93 o 
   2   7  13       72.46       64.31     12.44 o 
   3   7  13       77.08       97.13     15.27 o 
   4   7  13        0.28        9.52      4.65 o 
   5   7  13        0.17        1.52      5.66 o 
   6   7  13       31.62       29.37      4.68 o 
  -3   8  13       25.46       30.83      5.55 o 
  -2   8  13        8.20        2.05      2.90 o 
  -1   8  13      123.95      139.77     18.11 o 
   0   8  13       73.98       68.11     12.62 o 
   1   8  13      210.05      212.30     21.97 o 
   2   8  13       25.84       19.09      7.87 o 
   3   8  13       30.10       29.59      9.38 o 
   4   8  13        4.74       11.18      7.03 o 
   5   8  13       30.98       42.61     11.71 o 
   6   8  13       36.39       46.92      9.28 o 
  -2   9  13       45.99       55.00      6.20 o 
  -1   9  13       24.30       33.08      8.03 o 
   0   9  13       65.55       62.48      5.82 o 
   1   9  13        2.01       13.43      7.62 o 
   2   9  13       10.25       15.16      7.61 o 
   3   9  13        8.06        3.68      5.99 o 
   4   9  13      108.94       90.05     15.78 o 
   5   9  13       64.43       70.64      8.36 o 
   6   9  13        8.47        9.68      4.58 o 
  -2  10  13       23.21       33.53      6.32 o 
  -1  10  13       25.36       23.83      4.02 o 
   0  10  13        2.32       -6.83      4.50 o 
   1  10  13        1.74        6.53      3.63 o 
   2  10  13        0.03        5.07      5.45 o 
   3  10  13       66.04       59.66     10.35 o 
   4  10  13        4.12       -2.83      5.17 o 
   5  10  13      215.21      216.68     11.04 o 
   0  11  13        0.38       -1.12      5.50 o 
   1  11  13       94.41       93.89     13.85 o 
   2  11  13      106.77      125.88     20.70 o 
   3  11  13      176.06      196.64     16.88 o 
   4  11  13      100.00      121.11      9.50 o 
   5  11  13       40.94       43.15      7.35 o 
   2  12  13       46.17       82.13      9.74 o 
   3  12  13       16.31       14.91      5.18 o 
  -2   1  14        9.11        2.67      3.49 o 
  -1   1  14        1.20        2.79      2.04 o 
   0   1  14       68.93       71.35      9.22 o 
   1   1  14        6.97       11.98      2.69 o 
  -3   2  14      168.64      188.56     22.39 o 
  -2   2  14      168.21      184.41      7.84 o 
  -1   2  14       16.22       19.46      3.52 o 
   0   2  14       47.12       48.07      6.25 o 
   1   2  14       30.04       16.34      5.75 o 
   2   2  14        2.46       -0.81      4.97 o 
  -3   3  14       43.84       54.27     12.78 o 
  -2   3  14       25.52        1.45      6.51 o 
  -1   3  14      116.97      160.03     19.24 o 
   0   3  14        7.05        9.28      3.64 o 
   1   3  14        4.98        1.77      3.28 o 
   2   3  14        3.63        9.96      5.25 o 
   3   3  14       15.42       21.44      6.29 o 
  -3   4  14       48.45       45.12     11.87 o 
  -2   4  14      208.39      236.22     20.35 o 
  -1   4  14       14.60       -6.09      5.42 o 
   0   4  14       31.48       36.74      7.00 o 
   1   4  14       84.21      106.75      8.71 o 
   2   4  14        8.07        2.78      3.24 o 
   3   4  14        0.00        4.87      3.45 o 
   4   4  14       28.95       31.76      6.02 o 
  -3   5  14       18.98       26.00      6.41 o 
  -2   5  14        5.52        1.58      3.34 o 
  -1   5  14        4.82        4.76      5.17 o 
   0   5  14      126.51      161.19     16.89 o 
   1   5  14      108.45      105.40     21.99 o 
   2   5  14       23.05       15.03      4.90 o 
   3   5  14        0.03        8.22      7.00 o 
   4   5  14        2.97        0.41      3.10 o 
  -3   6  14       80.07       93.85     11.18 o 
  -2   6  14       29.71       25.10      6.16 o 
  -1   6  14       42.03       47.13     10.97 o 
   0   6  14        2.67        1.40      6.99 o 
   1   6  14       15.94       17.56      5.49 o 
   2   6  14        2.44        5.52      6.03 o 
   3   6  14       21.66       36.83     15.12 o 
   4   6  14        8.34        8.77      5.16 o 
  -2   7  14       43.36       37.36      9.84 o 
  -1   7  14      222.77      205.42     17.85 o 
   0   7  14       88.30       78.96     13.69 o 
   1   7  14       61.11       58.10     11.69 o 
   2   7  14        0.03        4.37      6.65 o 
   3   7  14        0.27        9.87      6.69 o 
   4   7  14        0.65        2.20      6.13 o 
   5   7  14       24.34       29.32     10.57 o 
  -2   8  14        9.84       14.04      7.57 o 
  -1   8  14        1.10       10.84      7.92 o 
   0   8  14       72.91       96.86     15.58 o 
   1   8  14       24.67       45.59     11.82 o 
   2   8  14       16.06       19.91      8.52 o 
   3   8  14       11.32       19.15      9.15 o 
   4   8  14       89.57       95.89     15.82 o 
   5   8  14       27.91       41.93     11.36 o 
  -1   9  14       21.64       25.67      3.98 o 
   0   9  14       12.00       28.83     10.28 o 
   1   9  14      153.59      209.81     22.73 o 
   2   9  14      159.87      166.38     20.27 o 
   3   9  14        0.19        8.22      7.27 o 
   4   9  14        0.35       10.04      7.66 o 
   0  10  14        3.87       -2.37      3.21 o 
   1  10  14       10.70        6.92      7.50 o 
   2  10  14       21.45        9.42      7.73 o 
   3  10  14        0.91        1.78      6.84 o 
   4  10  14        9.87       -0.80      6.08 o 
   0   4  15       25.80       19.67      8.42 o 
  -1   5  15      145.45      184.86     22.65 o 
   0   5  15        0.00        5.99      6.07 o 
   1   5  15       13.93       10.44      7.25 o 
   2   5  15       11.62        4.69      6.47 o 
  -1   6  15       61.39       57.35     18.55 o 
   0   6  15        2.38        7.46      4.87 o 
   1   6  15        5.47       12.29      7.16 o 
   2   6  15       63.13      110.14     16.70 o 
   0   7  15        0.68        2.25      7.22 o 
   1   7  15        0.00        4.23      6.75 o 
   2   7  15        1.32       10.02      7.27 o 
                                                 
